# Supplementary material for: Size-Class Effect Contributes to Tree Species Assembly through Influencing Dispersal in Tropical Forests
Source: PLoS One. 2014 Sep 24;9(9):e108450. doi: 10.1371/journal.pone.0108450 (PMC4177404; doi:10.1371/journal.pone.0108450)
Supplement: Data S1 — Dataset for the Bubeng 20 plot. (XLSX) [file pone.0108450.s008.xlsx]

## Sheet: Tree data
Tag	x(m)	y(m)	DBH(cm)	Species
1010001	0.32	0.2	3	Pittosporopsis kerrii Craib
1010003	1.3	3.18	2.3	Pittosporopsis kerrii Craib
1010004	0.47	4.22	4.3	Baccaurea ramiflora Lour.
1010005	2.15	3.65	2.1	Castanopsis indica (Roxburgh ex Lindl.) A. DC.
1010006	2.4	3.8	2	Castanopsis indica (Roxburgh ex Lindl.) A. DC.
1010007	2.75	3.8	4.5	Baccaurea ramiflora Lour.
1010011	2.25	1.22	1.1	Saprosma ternata Hook. f.
1010012	3.15	0.33	4.4	Pittosporopsis kerrii Craib
1010013	4.68	0	1.2	Baccaurea ramiflora Lour.
1010019	1.82	9.05	3.3	Lindera metcalfiana var.dictyophylla (C.K. Allen) H. B. Cui
1010025	2.67	5.44	1.8	Parashorea chinensis Wang Hsie
1010034	3.2	9.64	3.7	Pittosporopsis kerrii Craib
1010035	4.64	9.7	1.4	Parashorea chinensis Wang Hsie
1010036	5.25	9.48	2.9	Parashorea chinensis Wang Hsie
1010037	5.25	8.85	3.6	Pittosporopsis kerrii Craib
1010039	5.5	6.14	3.3	Pittosporopsis kerrii Craib
1010043	7.1	5.33	4.3	Dichapetalum gelonioides (Roxb.) Engl.
1010044	7.64	5.46	4.6	Parashorea chinensis Wang Hsie
1010046	7.28	7.55	1.1	Parashorea chinensis Wang Hsie
1010049	8.37	9.2	4.5	Pittosporopsis kerrii Craib
1010050	8.26	8.85	3.9	Parashorea chinensis Wang Hsie
1010051	9.1	9.32	2	Ficus langkokensis Drake
1010053	9.73	7.74	2	Nephelium chryseum Blume
1010054	9.65	6.57	1.2	Parashorea chinensis Wang Hsie
1010055	8.77	5.43	2.1	Cleidion brevipetiolatum Pax & K. Hoffm.
1010058	5.98	0.9	3.3	Parashorea chinensis Wang Hsie
1010059	5.05	1.79	1.1	Nephelium chryseum Blume
1010062	6.01	3.9	4.7	Pittosporopsis kerrii Craib
1010065	7.4	2.8	4.3	Pittosporopsis kerrii Craib
1010069	8	3.82	2.9	Dichapetalum gelonioides (Roxb.) Engl.
1010071	9.2	4.85	3.3	Parashorea chinensis Wang Hsie
1010072	9.25	3.85	1.4	Pittosporopsis kerrii Craib
1010075	9.72	2.8	4	Dichapetalum gelonioides (Roxb.) Engl.
1010077	8.6	1.2	4.8	Pittosporopsis kerrii Craib
1010082	0.3	10.4	2.6	Phoebe lanceolata (Nees) Nees
1010083	1.32	11.1	1.88	Pittosporopsis kerrii Craib
1010084	0.24	11.7	2	Saprosma ternata Hook. f.
1010085	1.74	12.48	1.1	Parashorea chinensis Wang Hsie
1010088	3.2	14.8	3.1	Parashorea chinensis Wang Hsie
1010090	2.7	13	1	Garcinia cowa Roxb.
1010092	2.5	12	1.3	Garcinia cowa Roxb.
1010094	3.47	13.65	1.7	Saprosma ternata Hook. f.
1010096	4.92	13	1	Parashorea chinensis Wang Hsie
1010097	4.92	12.47	1.3	Parashorea chinensis Wang Hsie
1010101	0	17	3.55	Urophyllum chinense Merr. & Chun
1010103	1.74	17.55	1.43	Parashorea chinensis Wang Hsie
1010105	0.45	18.75	1.2	Saurauia cerea Griff. ex Dyer
1010106	0.92	19	3.2	Saurauia cerea Griff. ex Dyer
1010109	1.4	19.55	1.9	Urophyllum chinense Merr. & Chun
1010110	2.5	19.2	2.98	Dysoxylum sp. 1
1010111	2.2	17	4.6	Saurauia cerea Griff. ex Dyer
1010114	4.45	19	3.1	Urophyllum chinense Merr. & Chun
1010116	4.2	16.2	2.5	Cinnamomum bejolghota (Buch.-Ham.) Sweet
1010118	2.45	16.4	1.7	Urophyllum chinense Merr. & Chun
1010119	3	15.7	1.45	Saprosma ternata Hook. f.
1010120	2.6	15.2	2.5	Ficus fistulosa Reinw. ex Blume
1010123	5.1	15.5	3.4	Pittosporopsis kerrii Craib
1010124	5.85	16.2	4	Urophyllum chinense Merr. & Chun
1010126	6	19.1	1.5	Duperrea pavettifolia (Kurz) Pit.
1010127	7.4	19.6	4.2	Pittosporopsis kerrii Craib
1010129	8	18.1	2.5	Eurya austroyunnanensis T. L. Ming & H. Chu
1010130	8.2	19.45	1.4	Duperrea pavettifolia (Kurz) Pit.
1010131	8.5	19.4	1.2	Ficus fistulosa Reinw. ex Blume
1010132	8.3	17.6	3.8	Pittosporopsis kerrii Craib
1010134	8.7	16	2	Parashorea chinensis Wang Hsie
1010135	8.9	15.83	4.5	Pittosporopsis kerrii Craib
1010136	9.6	16.1	1.7	Saprosma ternata Hook. f.
1010138	6.2	10.23	2.1	Dichapetalum gelonioides (Roxb.) Engl.
1010141	5.8	11.8	2.1	Parashorea chinensis Wang Hsie
1010142	5.3	13.5	1.8	Parashorea chinensis Wang Hsie
1010145	7.9	14	1.4	Baccaurea ramiflora Lour.
1010148	8.9	13.25	1.8	Dichapetalum gelonioides (Roxb.) Engl.
1010151	9.56	10.9	2.6	Pittosporopsis kerrii Craib
1010152	9.6	10.9	1.3	Saprosma ternata Hook. f.
1010153	7.6	11	2.3	Ficus fistulosa Reinw. ex Blume
1010155	7.6	12	1.3	Parashorea chinensis Wang Hsie
1010156	10.1	1.36	4.1	Phoebe lanceolata (Nees) Nees
1010159	11.1	4	4.5	Ficus langkokensis Drake
1010160	11.3	3.6	1.3	Parashorea chinensis Wang Hsie
1010161	11.9	4.2	3.1	Baccaurea ramiflora Lour.
1010162	11.8	3.3	2.7	Baccaurea ramiflora Lour.
1010163	13.2	4.5	1.4	Parashorea chinensis Wang Hsie
1010165	13.7	3.7	3	Ficus langkokensis Drake
1010170	13.1	0.85	1.2	Parashorea chinensis Wang Hsie
1010172	10.3	6.3	1.7	Glycosmis lucida Wall. ex C. C. Huang
1010173	10.4	5.25	4	Saprosma ternata Hook. f.
1010174	10.4	7.6	1.9	Parashorea chinensis Wang Hsie
1010176	11.9	5.7	1.4	Harpullia cupanioides Roxb.
1010177	12.1	6.6	1.1	Saprosma ternata Hook. f.
1010178	11.3	8.35	1.6	Parashorea chinensis Wang Hsie
1010179	10.05	9.65	4.4	Pittosporopsis kerrii Craib
1010180	13.3	9.6	3.1	Baccaurea ramiflora Lour.
1010182	14.5	7.6	4.5	Pittosporopsis kerrii Craib
1010184	14.95	6.8	2.3	Baccaurea ramiflora Lour.
1010186	13.7	5.46	1.5	Parashorea chinensis Wang Hsie
1010187	12.75	6.5	3.2	Baccaurea ramiflora Lour.
1010190	16.6	5.6	2.7	Pittosporopsis kerrii Craib
1010191	15.3	7.6	1.3	Parashorea chinensis Wang Hsie
1010192	15.9	8.75	1.9	Harpullia cupanioides Roxb.
1010193	15.3	9.05	1	Diospyros nigrocortex C. Y. Wu
1010194	15.1	9.9	1.6	Pittosporopsis kerrii Craib
1010196	16.95	9.7	1	Cleidion brevipetiolatum Pax & K. Hoffm.
1010197	17.5	9.4	2.5	Garcinia cowa Roxb.
1010198	19.67	9.25	2.2	Drypetes hoaensis Gagnep.
1010199	18.3	8	1.2	Pittosporopsis kerrii Craib
1010200	18.9	7.3	1.4	Baccaurea ramiflora Lour.
1010201	18	7	2.2	Magnolia henryi Dunn
1010202	17.5	5.4	3.8	Urophyllum chinense Merr. & Chun
1010203	15.15	0.7	1.9	Pittosporopsis kerrii Craib
1010204	15.5	1.4	2.8	Parashorea chinensis Wang Hsie
1010206	16.9	3.2	3.7	Elaeocarpus varunua Buch.-Ham.
1010207	17	3.3	1.1	Diospyros hasseltii Zoll.
1010208	17.4	2.2	4.1	Urophyllum chinense Merr. & Chun
1010209	18.8	3.6	2.7	Pittosporopsis kerrii Craib
1010211	19.3	3.5	2.6	Mezzettiopsis creaghii Ridl.
1010212	19	2	1.4	Knema furfuracea (Hook. f. & Thomson) Warb.
1010214	11.8	10.5	1.1	Parashorea chinensis Wang Hsie
1010216	11	10.8	1	Saprosma ternata Hook. f.
1010217	10.1	11.65	2.4	Urophyllum chinense Merr. & Chun
1010218	11.05	12.38	3.5	Saprosma ternata Hook. f.
1010219	11.95	12.1	1.7	Cleidion brevipetiolatum Pax & K. Hoffm.
1010220	10.05	14.9	2.1	Saprosma ternata Hook. f.
1010221	11.7	14.2	1.1	Elaeocarpus glabripetalus var. alatus (Kunth) Hung T. Chang
1010222	12	14.4	1	Baccaurea ramiflora Lour.
1010224	13	11.4	3.9	Baccaurea ramiflora Lour.
1010225	14	10.9	2	Pittosporopsis kerrii Craib
1010228	13.55	14.82	2.8	Litsea dilleniifolia P. Y. Pai & P. H. Huang
1010229	14.4	14.4	4	Baccaurea ramiflora Lour.
1010231	11.3	15.55	2.3	Cinnamomum bejolghota (Buch.-Ham.) Sweet
1010233	10.85	16.7	2.7	Baccaurea ramiflora Lour.
1010234	10.85	17.25	1.9	Parashorea chinensis Wang Hsie
1010235	10.9	17.2	1.5	Baccaurea ramiflora Lour.
1010237	12	16.5	1.7	Cinnamomum bejolghota (Buch.-Ham.) Sweet
1010238	11.5	16.9	3.4	Nephelium chryseum Blume
1010239	11.9	18.8	1.9	Symplocos sp. 1
1010241	13.1	18.4	1.3	Mezzettiopsis creaghii Ridl.
1010243	12.9	15.05	4.6	Ficus fistulosa Reinw. ex Blume
1010244	15.47	16	1.9	Knema furfuracea (Hook. f. & Thomson) Warb.
1010245	15.3	16.1	4	Cinnamomum bejolghota (Buch.-Ham.) Sweet
1010246	15.4	18.3	2	Drypetes hoaensis Gagnep.
1010252	18.5	16.5	1.6	Litsea dilleniifolia P. Y. Pai & P. H. Huang
1010253	18.2	18.3	1.6	Pittosporopsis kerrii Craib
1010255	18.5	15.4	4.1	Ostodes katharinae Pax
1010257	17.9	14.5	1.8	Pittosporopsis kerrii Craib
1010258	17	14	3.4	Saprosma ternata Hook. f.
1010260	17.9	13.5	2	Knema globularia (Lam.) Warb.
1010261	17	12	2.8	Sloanea tomentosa (Benth.) Rehder & E. H. Wilson
1010263	19.9	12.1	1.4	Diospyros nigrocortex C. Y. Wu
1010265	18.4	11	4.7	Baccaurea ramiflora Lour.
1010266	18.2	10.4	2	Semecarpus reticulata Lecomte
1010268	16.8	11.2	4.7	Mezzettiopsis creaghii Ridl.
1010269	17.2	10.65	3.2	Baccaurea ramiflora Lour.
1010270	15.6	12	1.4	Urophyllum chinense Merr. & Chun
1010271	15.05	14.4	1.1	Dysoxylum binectariferum (Roxb.) Hook. f. ex Bedd.
1020004	1.45	21.55	2.2	Pittosporopsis kerrii Craib
1020005	0.1	21.8	2	Urophyllum chinense Merr. & Chun
1020006	1.4	22.3	1.5	Dysoxylum densiflorum (Blume) Miq.
1020007	1.1	23.9	3	Ficus langkokensis Drake
1020008	2.1	24.3	1.8	Urophyllum chinense Merr. & Chun
1020009	2.7	22.6	1.3	Ficus fistulosa Reinw. ex Blume
1020010	2.3	22	3.9	Litsea dilleniifolia P. Y. Pai & P. H. Huang
1020011	2.9	22.5	3.4	Ficus langkokensis Drake
1020012	2.7	22.45	1.3	Ficus langkokensis Drake
1020013	2.75	22.5	1.8	Ficus langkokensis Drake
1020016	4	20.2	3.3	Urophyllum chinense Merr. & Chun
1020019	3.9	24.8	1.8	Sterculia lanceolata Cav.
1020020	4.5	23.8	2.5	Saprosma ternata Hook. f.
1020021	2	25.1	4.6	Parashorea chinensis Wang Hsie
1020022	2.3	25.6	2.1	Urophyllum chinense Merr. & Chun
1020023	0.3	27.4	3.8	Ficus fistulosa Reinw. ex Blume
1020027	2	28	2.7	Ficus langkokensis Drake
1020029	2.7	28.9	4.2	Saprosma ternata Hook. f.
1020030	2.75	28.9	2.1	Saprosma ternata Hook. f.
1020031	2.9	27.5	1.6	Cinnamomum bejolghota (Buch.-Ham.) Sweet
1020033	4.2	29.9	2.4	Garcinia cowa Roxb.
1020036	3.7	26.9	2.1	Urophyllum chinense Merr. & Chun
1020037	3.75	27	3.1	Urophyllum chinense Merr. & Chun
1020039	3.2	25.1	1.2	Saprosma ternata Hook. f.
1020040	3.8	25.4	2.9	Ficus langkokensis Drake
1020041	4.8	25.6	1.6	Dichapetalum gelonioides (Roxb.) Engl.
1020042	4.95	27	4	Pittosporopsis kerrii Craib
1020043	4.6	27.9	1.6	Ficus langkokensis Drake
1020044	5.15	29.85	2.8	Meliosma kirkii Hemsl. & E. H. Wilson
1020045	7	26.4	2.1	Parashorea chinensis Wang Hsie
1020048	8	28.3	1.9	Parashorea chinensis Wang Hsie
1020049	9.2	29.2	2	Pittosporopsis kerrii Craib
1020051	9.6	27.9	3.4	Parashorea chinensis Wang Hsie
1020053	6.2	20.9	2.4	Urophyllum chinense Merr. & Chun
1020054	6	21	2.1	Urophyllum chinense Merr. & Chun
1020055	6.3	22.5	3.2	Saurauia cerea Griff. ex Dyer
1020056	5.8	23.4	3.4	Eurya austroyunnanensis T. L. Ming & H. Chu
1020057	6.6	23	3.5	Parashorea chinensis Wang Hsie
1020058	7.5	21.2	2.5	Ficus langkokensis Drake
1020059	7.5	20.9	2.7	Saurauia cerea Griff. ex Dyer
1020062	8.6	23.9	2.6	Parashorea chinensis Wang Hsie
1020063	9.1	22.6	3.2	Semecarpus reticulata Lecomte
1020065	8.7	20.6	1.2	Sterculia lanceolata Cav.
1020066	9.85	20.2	1.1	Parashorea chinensis Wang Hsie
1020067	9.8	20.1	1.5	Parashorea chinensis Wang Hsie
1020069	8.9	20.05	2.3	Pittosporopsis kerrii Craib
1020070	7.75	20.1	1.3	Parashorea chinensis Wang Hsie
1020071	2	31.1	1.4	Canarium subulatum Guill.
1020072	2.7	31.2	3.3	Xanthophyllum siamense Craib
1020074	4	32.5	2.7	Urophyllum chinense Merr. & Chun
1020075	3.8	31.4	4.5	Syzygium rockii Merr. & L. M. Perry
1020076	1.9	35.2	2.8	Pittosporopsis kerrii Craib
1020077	2	37.4	4	Pseuduvaria indochinensis Merr.
1020078	4.95	39.1	2.5	Urophyllum chinense Merr. & Chun
1020079	4.6	37.7	4.3	Dichapetalum gelonioides (Roxb.) Engl.
1020082	5.4	38.5	2	Baccaurea ramiflora Lour.
1020083	7	36.8	1.4	Mezzettiopsis creaghii Ridl.
1020086	7.7	36.7	1.6	Parashorea chinensis Wang Hsie
1020087	7.8	35.9	2.2	Saprosma ternata Hook. f.
1020088	9	37.4	2.1	Pittosporopsis kerrii Craib
1020089	9.2	37.5	3.4	Saprosma ternata Hook. f.
1020090	9.4	38	1.9	Pittosporopsis kerrii Craib
1020091	9.95	37.2	4.2	Garcinia cowa Roxb.
1020093	6.5	33	3.1	Diospyros nigrocortex C. Y. Wu
1020094	6.45	32.95	2	Garcinia cowa Roxb.
1020095	6.45	32.85	1.5	Pittosporopsis kerrii Craib
1020096	7	33.7	1.5	Parashorea chinensis Wang Hsie
1020098	8	32.5	3.7	Chisocheton siamensis Craib.
1020099	7.8	31.5	3.3	Castanopsis indica (Roxburgh ex Lindl.) A. DC.
1020100	9.4	32.9	1.1	Parashorea chinensis Wang Hsie
1020101	8.8	31.1	1.4	Dichapetalum gelonioides (Roxb.) Engl.
1020103	10.15	35.05	2.6	Parashorea chinensis Wang Hsie
1020104	11.3	36.3	1.9	Urophyllum chinense Merr. & Chun
1020105	10.8	38.6	3.7	Cleidion brevipetiolatum Pax & K. Hoffm.
1020107	12.8	39	1.7	Garcinia lancilimba C. Y. Wu ex Y. H. Li
1020108	13	38.8	2.2	Pometia tomentosa (Blume) Teijsm. & Binn.
1020109	14.7	38.8	4.1	Cryptocarya acutifolia H. W. Li
1020110	12.7	37.2	1.4	Pittosporopsis kerrii Craib
1020112	15.6	36.3	2.5	Sloanea tomentosa (Benth.) Rehder & E. H. Wilson
1020116	15.1	39.8	1.4	Castanopsis indica (Roxburgh ex Lindl.) A. DC.
1020117	16.5	38.95	1.4	Knema globularia (Lam.) Warb.
1020120	17.2	38.4	3.2	Cylindrokelupha yunnanensis (Kosterm.) T. L. Wu
1020121	17	38.2	4.9	Sloanea tomentosa (Benth.) Rehder & E. H. Wilson
1020122	17.5	37.8	1.5	Pittosporopsis kerrii Craib
1020124	18.8	36.1	1.6	Pittosporopsis kerrii Craib
1020125	19.9	36.2	1.3	Symplocos sp. 1
1020126	18.3	35.1	3.5	Pittosporopsis kerrii Craib
1020130	19.2	34.1	4.3	Pittosporopsis kerrii Craib
1020131	17.5	33.9	1.3	Garcinia cowa Roxb.
1020132	17.48	33.8	1.4	Garcinia cowa Roxb.
1020133	17.2	32.5	3	Pometia tomentosa (Blume) Teijsm. & Binn.
1020137	15.05	32	1.6	Pittosporopsis kerrii Craib
1020139	15.1	30.45	2.1	Sarcosperma kachinense var. simondii (Gagnep.) H. J. Lam & P. Royen
1020141	14.3	31	3.2	Pittosporopsis kerrii Craib
1020142	14.3	31.2	4.1	Dichapetalum gelonioides (Roxb.) Engl.
1020143	13.8	31.9	4.5	Garcinia cowa Roxb.
1020145	10.8	30.4	2.3	Platea latifolia Blume
1020146	10.45	33.7	1.8	Sarcosperma kachinense var. simondii (Gagnep.) H. J. Lam & P. Royen
1020148	10.2	29.1	1.2	Parashorea chinensis Wang Hsie
1020149	11.4	26.1	4.9	Saprosma ternata Hook. f.
1020150	12	29	3.3	Ficus langkokensis Drake
1020153	14.5	29.4	4.1	Beilschmiedia roxburghiana Nees
1020154	15	27.6	3.3	Garcinia cowa Roxb.
1020155	14.3	26.3	2	Pittosporopsis kerrii Craib
1020156	16.2	27.7	2.6	Pittosporopsis kerrii Craib
1020159	17.4	25	2.6	Meliosma kirkii Hemsl. & E. H. Wilson
1020162	16	21.7	1.8	Saprosma ternata Hook. f.
1020163	13.5	23.4	1.4	Saprosma ternata Hook. f.
1020164	13	24.6	2.1	Semecarpus reticulata Lecomte
1020165	12.5	24.5	3.3	Knema furfuracea (Hook. f. & Thomson) Warb.
1020169	12.3	22.5	1.3	Dysoxylum hongkongense (Tutcher) Merr.
1020170	12.8	22	1	Ficus langkokensis Drake
1020173	13.3	20.4	2.1	Baccaurea ramiflora Lour.
1020174	11	21.2	2.4	Symplocos cochinchinensis (Lour.) S. Moore
1020175	11	21.15	2.3	Symplocos cochinchinensis (Lour.) S. Moore
1020177	10.5	22.2	4.3	Elaeocarpus glabripetalus var. alatus (Kunth) Hung T. Chang
1020178	10.5	24	3.2	Ficus langkokensis Drake
1020179	0.5	36.9	1.6	Saprosma ternata Hook. f.
1020180	6.9	39.5	1.6	Pittosporopsis kerrii Craib
1020181	8.3	34.2	1.2	Pittosporopsis kerrii Craib
1020182	8.9	34	1.2	Ficus langkokensis Drake
1020183	11.5	36.7	1.3	Cleidion brevipetiolatum Pax & K. Hoffm.
1020188	17	25.5	1.2	Semecarpus reticulata Lecomte
1020189	17.3	22.6	1.1	Ficus fistulosa Reinw. ex Blume
1020191	14	20.4	1.3	Sarcosperma kachinense var. simondii (Gagnep.) H. J. Lam & P. Royen
1030003	1.3	41.8	4.4	Lindera metcalfiana var.dictyophylla (C.K. Allen) H. B. Cui
1030004	2.2	42	4.6	Baccaurea ramiflora Lour.
1030007	4.2	44.5	2.6	Pittosporopsis kerrii Craib
1030009	0.2	46.25	1.9	Ficus fistulosa Reinw. ex Blume
1030010	1.1	46	3.7	Baccaurea ramiflora Lour.
1030011	0.8	47.7	3.5	Chisocheton siamensis Craib.
1030012	0.3	48.7	1.5	Dichapetalum gelonioides (Roxb.) Engl.
1030014	3	48.4	3.1	Pittosporopsis kerrii Craib
1030015	2.9	48.2	1.6	Knema globularia (Lam.) Warb.
1030016	3.9	47	1.9	Pittosporopsis kerrii Craib
1030021	6	46.2	1.9	Baccaurea ramiflora Lour.
1030022	5.3	46.4	2	Pseuduvaria indochinensis Merr.
1030024	5.35	45.05	1.7	Garcinia cowa Roxb.
1030025	7.2	46.1	1.5	Saprosma ternata Hook. f.
1030026	7.3	46	2.5	Ficus langkokensis Drake
1030028	8	48	1.2	Pseuduvaria indochinensis Merr.
1030029	7.6	49	2.2	Pittosporopsis kerrii Craib
1030030	9.3	49.7	2.2	Saprosma ternata Hook. f.
1030034	8.8	43.8	1.9	Parashorea chinensis Wang Hsie
1030036	7	44	1.6	Parashorea chinensis Wang Hsie
1030037	7.3	42.8	1.9	Semecarpus reticulata Lecomte
1030038	6.8	42	3	Ficus langkokensis Drake
1030041	7.1	41.1	3.8	Garcinia cowa Roxb.
1030043	8.6	40.8	2.6	Leea compactiflora Kurz
1030044	9.2	40.4	1.9	Pittosporopsis kerrii Craib
1030046	9.5	41.5	1.4	Pittosporopsis kerrii Craib
1030047	9.9	41.4	1.9	Cleidion brevipetiolatum Pax & K. Hoffm.
1030048	9.1	42.15	1.6	Garcinia cowa Roxb.
1030049	0.15	50.4	1.4	Sloanea tomentosa (Benth.) Rehder & E. H. Wilson
1030050	0.8	54.3	3.6	Harpullia cupanioides Roxb.
1030052	3.2	50.05	1.4	Saprosma ternata Hook. f.
1030053	2.7	59.4	3.2	Garcinia cowa Roxb.
1030054	3.5	58.2	1.4	Pittosporopsis kerrii Craib
1030056	5.1	58	1.4	Ficus fistulosa Reinw. ex Blume
1030057	5.85	56.9	1.5	Cleidion brevipetiolatum Pax & K. Hoffm.
1030059	7.8	58.9	2.6	Canarium subulatum Guill.
1030060	8.4	59	3.6	Pittosporopsis kerrii Craib
1030064	9.5	56.8	1.6	Parashorea chinensis Wang Hsie
1030065	7.2	54.95	1.6	Cinnamomum bejolghota (Buch.-Ham.) Sweet
1030066	6.7	54.7	3.3	Parashorea chinensis Wang Hsie
1030067	5.7	54.8	1.4	Pittosporopsis kerrii Craib
1030069	5.5	53.6	1.2	Dichapetalum gelonioides (Roxb.) Engl.
1030070	6.3	52	1.7	Pittosporopsis kerrii Craib
1030071	5.35	50.8	1.6	Pseuduvaria indochinensis Merr.
1030072	5.4	50.9	1.8	Dichapetalum gelonioides (Roxb.) Engl.
1030073	5.8	50.4	1.5	Saprosma ternata Hook. f.
1030074	7	50.6	1.5	Saprosma ternata Hook. f.
1030077	9.7	50.9	2.7	Parashorea chinensis Wang Hsie
1030078	8.8	52.5	1.7	Pittosporopsis kerrii Craib
1030079	8.7	53.2	1.6	Magnolia henryi Dunn
1030080	11	59.2	3.3	Parashorea chinensis Wang Hsie
1030082	11.9	59.6	4.1	Memecylon cyanocarpum C. Y. Wu ex C. Chen
1030083	12.2	58.9	2.3	Dichapetalum gelonioides (Roxb.) Engl.
1030084	12.5	59.5	3.3	Pseuduvaria indochinensis Merr.
1030087	11.6	57.8	2.9	Pittosporopsis kerrii Craib
1030089	12.8	58.3	2	Elaeocarpus rugosus Roxburgh
1030090	12.8	58.8	1.1	Glycosmis lucida Wall. ex C. C. Huang
1030091	13.5	56.8	1.5	Pittosporopsis kerrii Craib
1030093	13.9	59	3.6	Mezzettiopsis creaghii Ridl.
1030095	14.3	55	1.1	Parashorea chinensis Wang Hsie
1030098	12.2	52.6	3	Pittosporopsis kerrii Craib
1030099	11	52.7	3.2	Parashorea chinensis Wang Hsie
1030100	15.3	56.3	1.7	Mezzettiopsis creaghii Ridl.
1030105	16.4	53.9	1.6	Pittosporopsis kerrii Craib
1030106	17.4	54.4	3.1	Elaeocarpus glabripetalus var. alatus (Kunth) Hung T. Chang
1030108	19	52.4	3.6	Baccaurea ramiflora Lour.
1030109	18.2	52.5	2.1	Pometia tomentosa (Blume) Teijsm. & Binn.
1030111	11.2	49	1.8	Oreocnide frutescens (Thunb.) Miq.
1030113	11	46.2	2.5	Phoebe puwenensis Cheng
1030114	12.2	46.8	1.7	Ficus fistulosa Reinw. ex Blume
1030115	14.8	45.8	1.4	Turpinia pomifera (Roxb.) DC.
1030122	17.3	49.6	2.1	Castanopsis indica (Roxburgh ex Lindl.) A. DC.
1030123	18.8	49.1	1.4	Sloanea tomentosa (Benth.) Rehder & E. H. Wilson
1030124	18.6	48.7	1.8	Ficus hirta Vahl
1030125	19.7	48.3	1.6	Cleidion brevipetiolatum Pax & K. Hoffm.
1030131	15.1	46.6	4.7	Barringtonia pendula Kurz
1030132	13.7	40.6	3.5	Cleidion brevipetiolatum Pax & K. Hoffm.
1030133	13.4	41.1	1.3	Sloanea tomentosa (Benth.) Rehder & E. H. Wilson
1030134	12.4	41.4	2.6	Saprosma ternata Hook. f.
1030135	14.2	43.1	4.7	Memecylon cyanocarpum C. Y. Wu ex C. Chen
1030136	14.8	43.4	1.6	Meliosma kirkii Hemsl. & E. H. Wilson
1030137	14.2	43.7	2	Canarium subulatum Guill.
1030140	10.8	42.5	1.2	Cinnamomum bejolghota (Buch.-Ham.) Sweet
1030141	10.6	41.9	2.5	Magnolia henryi Dunn
1040002	1.7	63.2	4.3	Cinnamomum bejolghota (Buch.-Ham.) Sweet
1040003	4.2	64.4	2.5	Parashorea chinensis Wang Hsie
1040004	0.8	64.4	2.6	Pittosporopsis kerrii Craib
1040005	4.3	65	1.8	Parashorea chinensis Wang Hsie
1040018	4.6	67.3	2	Sarcosperma kachinense var. simondii (Gagnep.) H. J. Lam & P. Royen
1040014	0.4	68.4	1.8	Saprosma ternata Hook. f.
1040015	1.3	68.9	1.5	Chisocheton siamensis Craib.
1040016	2.5	69.3	1.5	Baccaurea ramiflora Lour.
1040017	3	69.5	2.2	Garcinia cowa Roxb.
1040082	9.1	73.5	4.7	Sarcosperma kachinense var. simondii (Gagnep.) H. J. Lam & P. Royen
1040022	3.1	66.3	1.5	Garcinia cowa Roxb.
1040024	8.4	68.2	1.1	Pittosporopsis kerrii Craib
1040027	8.2	67.55	3	Pittosporopsis kerrii Craib
1040028	8	67	3.5	Phoebe lanceolata (Nees) Nees
1040029	8.5	67.4	1.8	Urophyllum chinense Merr. & Chun
1040030	8.6	66.9	2.7	Baccaurea ramiflora Lour.
1040031	8.4	67.2	2.7	Ficus langkokensis Drake
1040033	7.5	65.7	3.4	Pittosporopsis kerrii Craib
1040034	7.4	65.05	1.4	Dichapetalum gelonioides (Roxb.) Engl.
1040035	8.5	65.05	3.7	Pittosporopsis kerrii Craib
1040038	5.2	68.9	2.8	Ficus fistulosa Reinw. ex Blume
1040039	6.6	69	2	Pittosporopsis kerrii Craib
1040040	7.6	69.6	1.3	Leea compactiflora Kurz
1040041	9.2	68.85	1.2	Leea compactiflora Kurz
1040042	9.2	69	1.7	Leea compactiflora Kurz
1040044	7.5	68	2.7	Parashorea chinensis Wang Hsie
1040045	7.5	68.1	3.4	Aglaia perviridis Hiern
1040046	9.4	68.5	3.5	Baccaurea ramiflora Lour.
1040048	7.5	66	3	Pittosporopsis kerrii Craib
1040050	8.5	66.4	1.3	Pittosporopsis kerrii Craib
1040053	2.1	71.6	1.5	Saprosma ternata Hook. f.
1040056	3.9	73.3	2.3	Pittosporopsis kerrii Craib
1040062	0.4	77.2	1.5	Saprosma ternata Hook. f.
1040064	0.2	78.5	2.5	Pittosporopsis kerrii Craib
1040065	0.8	79.8	3.5	Pittosporopsis kerrii Craib
1040066	2.1	77.5	2.7	Parashorea chinensis Wang Hsie
1040067	2.2	77.7	1.6	Ficus fistulosa Reinw. ex Blume
1040069	2.3	76.6	1.5	Diospyros hasseltii Zoll.
1040070	6.2	75.6	1.6	Saprosma ternata Hook. f.
1040074	8.3	74.7	2.4	Saprosma ternata Hook. f.
1040075	5.5	70.2	1.1	Dichapetalum gelonioides (Roxb.) Engl.
1040076	5.65	70.1	1.3	Pittosporopsis kerrii Craib
1040080	8.6	70.9	1.2	Pittosporopsis kerrii Craib
1040081	8.6	72.3	3.7	Pseuduvaria indochinensis Merr.
1040084	8.6	74.2	2.1	Pittosporopsis kerrii Craib
1040085	7.9	74	2.2	Urophyllum chinense Merr. & Chun
1040086	5.7	73.6	3	Saprosma ternata Hook. f.
1040087	10.5	71.7	2.5	Urophyllum chinense Merr. & Chun
1040089	11.95	71.1	1.5	Ficus fistulosa Reinw. ex Blume
1040092	14	73	3.2	Urophyllum chinense Merr. & Chun
1040093	12.6	73.2	2.4	Urophyllum chinense Merr. & Chun
1040094	14	74.8	2	Lindera metcalfiana var.dictyophylla (C.K. Allen) H. B. Cui
1040095	12.5	75	4.1	Trigonostemon thyrsoideum Stapf
1040096	12.3	74.8	2.5	Diospyros nigrocortex C. Y. Wu
1040097	12.5	74.7	1.1	Pittosporopsis kerrii Craib
1040098	13.2	75.3	1.9	Mezzettiopsis creaghii Ridl.
1040102	12.8	77.4	1.8	Dichapetalum gelonioides (Roxb.) Engl.
1040103	13.1	77.7	4.8	Knema globularia (Lam.) Warb.
1040104	12.6	77.2	4.3	Pittosporopsis kerrii Craib
1040105	12.1	76.8	4.3	Dichapetalum gelonioides (Roxb.) Engl.
1040106	10.7	75.4	2.2	Pittosporopsis kerrii Craib
1040107	10.4	78.2	4.3	Baccaurea ramiflora Lour.
1040110	12	78	4.7	Semecarpus reticulata Lecomte
1040111	13.9	79.4	3.2	Magnolia henryi Dunn
1040112	13.7	78.6	1.5	Garcinia cowa Roxb.
1040113	14.7	78.3	1.9	Saurauia cerea Griff. ex Dyer
1040114	14.9	77.8	1.2	Diospyros hasseltii Zoll.
1040115	15.7	79.9	1.7	Saprosma ternata Hook. f.
1040116	17.2	79.6	1	Parashorea chinensis Wang Hsie
1040117	15.6	76.9	2.1	Garcinia cowa Roxb.
1040118	17.1	77.3	3	Saprosma ternata Hook. f.
1040120	19.9	78	4	Chisocheton siamensis Craib.
1040121	18.3	76.5	2.6	Mezzettiopsis creaghii Ridl.
1040122	16.5	76.8	1.9	Urophyllum chinense Merr. & Chun
1040123	16.3	75.6	4.9	Parashorea chinensis Wang Hsie
1040124	18.8	75.9	3.3	Urophyllum chinense Merr. & Chun
1040125	19.2	75.6	2.5	Eurya austroyunnanensis T. L. Ming & H. Chu
1040128	19.8	74	3.8	Pittosporopsis kerrii Craib
1040130	18	71.1	2.2	Mezzettiopsis creaghii Ridl.
1040131	18.7	71.7	2	Pometia tomentosa (Blume) Teijsm. & Binn.
1040132	18.5	70.8	2.2	Saprosma ternata Hook. f.
1040133	19	71.5	2.1	Urophyllum chinense Merr. & Chun
1040134	11.3	62.4	3.9	Parashorea chinensis Wang Hsie
1040135	11.5	62.6	2.5	Pittosporopsis kerrii Craib
1040136	10.6	63	2.7	Saprosma ternata Hook. f.
1040137	10.9	64.5	2	Ardisia thyrsiflora D. Don
1040138	12.5	64.5	3.3	Cleidion brevipetiolatum Pax & K. Hoffm.
1040139	13.3	64.5	1.9	Pittosporopsis kerrii Craib
1040143	14.1	64.8	1.4	Dichapetalum gelonioides (Roxb.) Engl.
1040144	14.1	64.2	1.5	Saprosma ternata Hook. f.
1040146	12.5	61.5	3	Aglaia perviridis Hiern
1040147	13	62	2.1	Diospyros hasseltii Zoll.
1040148	13.2	62.2	3	Pittosporopsis kerrii Craib
1040149	14.95	63	2	Parashorea chinensis Wang Hsie
1040151	11.4	66.6	4.2	Pittosporopsis kerrii Craib
1040152	11.4	68.4	2.7	Chisocheton siamensis Craib.
1040153	13.2	66.2	2.8	Litsea dilleniifolia P. Y. Pai & P. H. Huang
1040154	13.2	67.1	3.2	Parashorea chinensis Wang Hsie
1040155	13.4	67.4	3.7	Meliosma kirkii Hemsl. & E. H. Wilson
1040156	14	69.3	1.6	Sloanea tomentosa (Benth.) Rehder & E. H. Wilson
1040158	16.3	67.5	1.8	Cinnamomum bejolghota (Buch.-Ham.) Sweet
1040159	17	69	2.1	Ficus fistulosa Reinw. ex Blume
1040160	17	67.9	1.5	Parashorea chinensis Wang Hsie
1040161	17.2	68.3	2	Pittosporopsis kerrii Craib
1040163	18	67.2	1.4	Knema furfuracea (Hook. f. & Thomson) Warb.
1040164	18	65	1.4	Urophyllum chinense Merr. & Chun
1040167	17.2	66.2	1.1	Mezzettiopsis creaghii Ridl.
1040168	15.05	64.4	1.7	Eurya austroyunnanensis T. L. Ming & H. Chu
1040170	17.7	64.8	1.2	Baccaurea ramiflora Lour.
1040171	16.1	62.7	2.9	Dichapetalum gelonioides (Roxb.) Engl.
1040172	17.8	62.5	2.4	Mezzettiopsis creaghii Ridl.
1040173	18.2	62.4	1.6	Mezzettiopsis creaghii Ridl.
1050001	1.3	81.5	4.3	Pittosporopsis kerrii Craib
1050002	2	81.4	4.3	Pittosporopsis kerrii Craib
1050003	3.6	81.3	4.6	Pittosporopsis kerrii Craib
1050008	1	86.7	1	Pittosporopsis kerrii Craib
1050009	0.7	87.9	2.5	Pittosporopsis kerrii Craib
1050012	5.4	88.5	3.4	Garcinia cowa Roxb.
1050013	5.9	89.4	2.3	Chisocheton siamensis Craib.
1050015	6.4	88.1	2.6	Pittosporopsis kerrii Craib
1050016	7.8	89.4	2.7	Pittosporopsis kerrii Craib
1050019	9.9	89.6	4.1	Pittosporopsis kerrii Craib
1050023	9.3	85.5	1.7	Saprosma ternata Hook. f.
1050024	8.2	84.7	3.2	Pittosporopsis kerrii Craib
1050028	6.2	80.9	3.4	Urophyllum chinense Merr. & Chun
1050029	5.9	80.8	3.3	Urophyllum chinense Merr. & Chun
1050031	0.4	91.6	1.1	Pittosporopsis kerrii Craib
1050032	1.6	92	1.2	Pittosporopsis kerrii Craib
1050033	0.35	91.8	2.9	Garcinia cowa Roxb.
1050037	3.8	92.7	3.3	Dysoxylum sp. 1
1050038	4.7	90.8	4.7	Pittosporopsis kerrii Craib
1050039	4.8	93.3	3.8	Leea compactiflora Kurz
1050040	0.7	95.3	4	Pittosporopsis kerrii Craib
1050043	0.2	97.2	1.9	Pittosporopsis kerrii Craib
1050044	1.6	98.2	1.6	Dysoxylum binectariferum (Roxb.) Hook. f. ex Bedd.
1050045	1.1	99.1	3	Dysoxylum binectariferum (Roxb.) Hook. f. ex Bedd.
1050046	1.6	99.4	2	Dysoxylum binectariferum (Roxb.) Hook. f. ex Bedd.
1050047	1.7	99.1	4.4	Dysoxylum binectariferum (Roxb.) Hook. f. ex Bedd.
1050049	3.4	99.2	1.9	Parashorea chinensis Wang Hsie
1050051	3.6	98.2	1.9	Parashorea chinensis Wang Hsie
1050052	3.9	97.3	2.3	Pittosporopsis kerrii Craib
1050053	0.4	96.2	4.4	Pittosporopsis kerrii Craib
1050054	1.1	95.2	3	Pittosporopsis kerrii Craib
1050056	0.15	99	2.6	Dichapetalum gelonioides (Roxb.) Engl.
1050057	0.9	99.7	1.3	Parashorea chinensis Wang Hsie
1050058	2.8	99.8	4.8	Phoebe lanceolata (Nees) Nees
1050063	7	93	1.3	Castanopsis indica (Roxburgh ex Lindl.) A. DC.
1050064	7.5	93.8	4.7	Pittosporopsis kerrii Craib
1050065	7.65	93.8	1.7	Pittosporopsis kerrii Craib
1050066	9.8	94.5	1.2	Eurya austroyunnanensis T. L. Ming & H. Chu
1050067	9.45	94.7	3.9	Phoebe lanceolata (Nees) Nees
1050070	8.65	92.8	3.2	Eurya austroyunnanensis T. L. Ming & H. Chu
1050071	9.25	92.8	3.2	Symplocos cochinchinensis (Lour.) S. Moore
1050073	11.5	90.4	1.5	Chisocheton siamensis Craib.
1050076	10.6	92.2	3.5	Pittosporopsis kerrii Craib
1050077	10.4	92.4	1	Pittosporopsis kerrii Craib
1050078	10.15	94.85	1.3	Pittosporopsis kerrii Craib
1050079	11.55	94.5	1.2	Pittosporopsis kerrii Craib
1050080	13.3	94.4	1.8	Lindera metcalfiana var.dictyophylla (C.K. Allen) H. B. Cui
1050081	14	94.7	3.4	Pittosporopsis kerrii Craib
1050083	14.85	94.7	4.1	Baccaurea ramiflora Lour.
1050085	13.6	93.05	3.2	Baccaurea ramiflora Lour.
1050087	13.8	92.5	2.3	Garcinia cowa Roxb.
1050088	14.7	91.5	3	Cinnamomum bejolghota (Buch.-Ham.) Sweet
1050089	13.1	90.7	3	Ficus langkokensis Drake
1050091	11.5	95.25	1.2	Parashorea chinensis Wang Hsie
1050095	14.6	99.8	2.4	Pittosporopsis kerrii Craib
1050096	14.2	99.75	3	Pittosporopsis kerrii Craib
1050097	12.7	97.6	1.2	Pittosporopsis kerrii Craib
1050098	13.7	97.5	1.3	Chisocheton siamensis Craib.
1050099	12	96.1	1.1	Cleidion brevipetiolatum Pax & K. Hoffm.
1050102	15.6	95.2	1.9	Leea compactiflora Kurz
1050103	15.6	95.8	2.2	Saprosma ternata Hook. f.
1050105	16.4	99.5	1.3	Eurya austroyunnanensis T. L. Ming & H. Chu
1050106	17.4	98.9	3.3	Dichapetalum gelonioides (Roxb.) Engl.
1050107	18.5	97	2.4	Pittosporopsis kerrii Craib
1050108	15.3	93.5	3.8	Garcinia cowa Roxb.
1050109	16.7	94.4	2.2	Pittosporopsis kerrii Craib
1050111	19.3	94.2	1.3	Pittosporopsis kerrii Craib
1050112	19.5	91.5	1.1	Knema furfuracea (Hook. f. & Thomson) Warb.
1050115	12.2	81	3.3	Urophyllum chinense Merr. & Chun
1050116	13.5	80.3	1.6	Saprosma ternata Hook. f.
1050117	10.7	82.5	4.5	Pittosporopsis kerrii Craib
1050120	10.3	83.9	3.9	Pseuduvaria indochinensis Merr.
1050122	11.5	85.4	3.8	Pittosporopsis kerrii Craib
1050124	10.6	88.4	1.5	Garcinia cowa Roxb.
1050125	11.2	88.5	3.9	Harpullia cupanioides Roxb.
1050126	11.9	88.3	1.4	Pittosporopsis kerrii Craib
1050130	18.5	87.8	3.4	Pittosporopsis kerrii Craib
1050131	19.5	88	4.7	Pittosporopsis kerrii Craib
1050132	16.5	85.4	1.9	Baccaurea ramiflora Lour.
1050133	15	84.5	2.4	Litsea dilleniifolia P. Y. Pai & P. H. Huang
1050135	17.5	84.8	3.3	Parashorea chinensis Wang Hsie
1050137	16.7	82.5	1.8	Garcinia cowa Roxb.
1050138	17.4	82	1.6	Ficus fistulosa Reinw. ex Blume
1050141	18.9	80.6	2.6	Urophyllum chinense Merr. & Chun
1060109	13.5	112.5	4.3	Sarcosperma kachinense var. simondii (Gagnep.) H. J. Lam & P. Royen
1060002	1.55	101.6	2.2	Pittosporopsis kerrii Craib
1060003	0.2	102.5	3.5	Ficus langkokensis Drake
1060004	0.4	102.6	2.6	Pittosporopsis kerrii Craib
1060006	0.7	103.9	4.5	Pittosporopsis kerrii Craib
1060008	0.8	104.5	1.9	Saprosma ternata Hook. f.
1060010	3	103.7	2.2	Pittosporopsis kerrii Craib
1060011	3.3	104	1.2	Pittosporopsis kerrii Craib
1060012	2.7	102.9	3.5	Parashorea chinensis Wang Hsie
1060013	4.1	101.1	4	Ficus chrysocarpa Reinw.
1060014	4.6	101.4	4.4	Pittosporopsis kerrii Craib
1060015	2.9	101.5	1.8	Pittosporopsis kerrii Craib
1060016	4.6	102.4	1.4	Saprosma ternata Hook. f.
1060018	0.6	105.3	1.4	Pittosporopsis kerrii Craib
1060020	1.8	106.7	2.8	Ficus langkokensis Drake
1060022	3.2	109.5	2.5	Pittosporopsis kerrii Craib
1060023	4.2	109.7	1.9	Garcinia cowa Roxb.
1060024	2.9	108.1	2.3	Eurya austroyunnanensis T. L. Ming & H. Chu
1060025	2.6	108.5	1.1	Diospyros hasseltii Zoll.
1060026	3.4	108.2	1.7	Pittosporopsis kerrii Craib
1060029	5.9	107.1	1.9	Pittosporopsis kerrii Craib
1060030	7.4	108	1.1	Pittosporopsis kerrii Craib
1060031	7.7	108	3.2	Ficus langkokensis Drake
1060032	7.4	109.1	1.9	Pittosporopsis kerrii Craib
1060037	8	105.25	2.1	Ficus langkokensis Drake
1060040	6.2	101.6	4	Diospyros hasseltii Zoll.
1060042	5.35	104.4	3.4	Pittosporopsis kerrii Craib
1060043	5.6	104.1	1	Ficus langkokensis Drake
1060045	7.2	104	1.1	Ficus chrysocarpa Reinw.
1060046	8.6	102.3	1	Pittosporopsis kerrii Craib
1060047	9.8	102.2	2.7	Parashorea chinensis Wang Hsie
1060049	8.5	102.5	1.3	Ficus chrysocarpa Reinw.
1060052	0.75	110.75	1.8	Ficus langkokensis Drake
1060056	3	114.4	2	Pittosporopsis kerrii Craib
1060058	4.1	112.9	1.8	Pittosporopsis kerrii Craib
1060059	4.9	113.8	1.6	Ficus langkokensis Drake
1060060	4.85	113.8	1.3	Cinnamomum bejolghota (Buch.-Ham.) Sweet
1060061	3.5	115.6	4.2	Pittosporopsis kerrii Craib
1060062	3	115.4	1.9	Baccaurea ramiflora Lour.
1060064	0.9	116.8	3.5	Pittosporopsis kerrii Craib
1060065	1.3	116.9	1.1	Pittosporopsis kerrii Craib
1060068	0.4	117.9	4.6	Phoebe lanceolata (Nees) Nees
1060069	0.4	118	4.8	Phoebe lanceolata (Nees) Nees
1060071	0.8	117.6	1.3	Phoebe lanceolata (Nees) Nees
1060072	0.5	117.3	1.7	Pittosporopsis kerrii Craib
1060073	1.1	118.1	1.1	Pittosporopsis kerrii Craib
1060074	1.8	118.1	2.4	Baccaurea ramiflora Lour.
1060076	6.9	118.8	3.5	Pittosporopsis kerrii Craib
1060077	6.9	118.4	2.6	Dichapetalum gelonioides (Roxb.) Engl.
1060078	7	118.4	2.4	Dichapetalum gelonioides (Roxb.) Engl.
1060081	7.8	117.3	3.8	Pittosporopsis kerrii Craib
1060082	8.5	119.1	2.1	Ficus langkokensis Drake
1060084	9.6	119.95	1.7	Ficus langkokensis Drake
1060085	9.3	118.4	1.8	Pittosporopsis kerrii Craib
1060086	9.2	116.8	3.4	Garcinia cowa Roxb.
1060087	8.4	116	1.8	Garcinia cowa Roxb.
1060090	6.1	113.6	4.6	Ficus chrysocarpa Reinw.
1060091	6.5	114.7	2	Pittosporopsis kerrii Craib
1060092	9.1	114.8	1.7	Garcinia cowa Roxb.
1060093	8.6	114.2	2.7	Garcinia cowa Roxb.
1060094	8.1	113.4	1.8	Pittosporopsis kerrii Craib
1060095	2.5	112.5	3.1	Pittosporopsis kerrii Craib
1060098	8	111.3	3.3	Baccaurea ramiflora Lour.
1060099	6.5	110.3	1.5	Pittosporopsis kerrii Craib
1060101	10	112.2	2	Pittosporopsis kerrii Craib
1060102	10.7	111.2	2	Ficus langkokensis Drake
1060103	10.8	111.8	1.4	Parashorea chinensis Wang Hsie
1060108	13.4	113.7	1.1	Baccaurea ramiflora Lour.
1060115	13.5	112.4	2.1	Sarcosperma kachinense var. simondii (Gagnep.) H. J. Lam & P. Royen
1060110	13	114	1.7	Baccaurea ramiflora Lour.
1060111	13	114.8	2.2	Ficus langkokensis Drake
1060112	14.5	114.6	1.8	Ficus langkokensis Drake
1060113	13.6	114.2	1	Phoebe lanceolata (Nees) Nees
1060116	13.9	110.9	1.7	Garcinia cowa Roxb.
1060118	10.45	119.8	3.5	Pittosporopsis kerrii Craib
1060120	12.4	119	2.2	Parashorea chinensis Wang Hsie
1060121	12.3	118.5	2.5	Pittosporopsis kerrii Craib
1060122	11.5	117	1.2	Dichapetalum gelonioides (Roxb.) Engl.
1060123	11.7	115.8	4.7	Pittosporopsis kerrii Craib
1060124	11.9	116.6	1.5	Parashorea chinensis Wang Hsie
1060126	12.6	116	1.6	Pittosporopsis kerrii Craib
1060128	13	117.9	1.5	Cinnamomum bejolghota (Buch.-Ham.) Sweet
1060129	14.4	116.4	1.2	Pittosporopsis kerrii Craib
1060130	14.95	115.05	2.2	Saprosma ternata Hook. f.
1060131	15.3	118	2.1	Parashorea chinensis Wang Hsie
1060132	16.9	119.1	2.3	Ficus langkokensis Drake
1060134	19.9	119.5	1.8	Parashorea chinensis Wang Hsie
1060135	19.4	118.5	2	Saprosma ternata Hook. f.
1060138	19	116	4	Eurya austroyunnanensis T. L. Ming & H. Chu
1060140	16.3	113.8	1.9	Baccaurea ramiflora Lour.
1060141	17.2	113	2	Saprosma ternata Hook. f.
1060142	17	113.5	2.6	Ficus langkokensis Drake
1060143	15.7	110.8	2.5	Baccaurea ramiflora Lour.
1060144	11.3	100.3	1.7	Pittosporopsis kerrii Craib
1060145	10.2	104.2	3.3	Garcinia cowa Roxb.
1060148	13.8	105.8	1.7	Pittosporopsis kerrii Craib
1060150	10.4	109.5	4.5	Pittosporopsis kerrii Craib
1060153	15.4	109.9	1.7	Litsea dilleniifolia P. Y. Pai & P. H. Huang
1060154	17.2	109.7	1.3	Pittosporopsis kerrii Craib
1060156	19.6	109.9	4.3	Phoebe lanceolata (Nees) Nees
1060157	19.3	108.6	4	Pittosporopsis kerrii Craib
1060158	16.5	107	1.6	Parashorea chinensis Wang Hsie
1060167	4.9	103.4	1.2	Ficus langkokensis Drake
1060169	10.25	114.3	4.3	Ficus langkokensis Drake
1060170	10.1	112.7	1.3	Ficus langkokensis Drake
1070003	1.7	123.5	3.6	Pittosporopsis kerrii Craib
1070004	0.9	123.2	1.6	Pittosporopsis kerrii Craib
1070006	3	123.4	4.4	Pittosporopsis kerrii Craib
1070007	3.3	124.1	4.1	Pittosporopsis kerrii Craib
1070008	1.5	120.05	2.8	Diospyros hasseltii Zoll.
1070009	0.15	124.3	1.1	Pygeum macrocarpum T. T. Yu & L. T. Lu
1070011	0.3	121.6	1.4	Pittosporopsis kerrii Craib
1070012	0	123.2	1.3	Pittosporopsis kerrii Craib
1070014	0.95	126.8	1.6	Dysoxylum binectariferum (Roxb.) Hook. f. ex Bedd.
1070015	3.8	126.6	1.8	Baccaurea ramiflora Lour.
1070016	0	127	2.4	Ficus langkokensis Drake
1070017	0.3	128.2	2.3	Pittosporopsis kerrii Craib
1070019	2.5	128.3	1.6	Pittosporopsis kerrii Craib
1070021	3.4	129.1	2.1	Ficus langkokensis Drake
1070022	3.3	127.2	1	Pittosporopsis kerrii Craib
1070024	3.6	127.2	1.8	Ficus langkokensis Drake
1070025	3.5	126.5	1.6	Pittosporopsis kerrii Craib
1070026	4.8	126.8	2.1	Dichapetalum gelonioides (Roxb.) Engl.
1070028	5.6	127.3	3.3	Pittosporopsis kerrii Craib
1070029	7	127	4.7	Eurya austroyunnanensis T. L. Ming & H. Chu
1070030	6.05	128.15	1.4	Urophyllum chinense Merr. & Chun
1070031	8.65	128.8	4.2	Ficus langkokensis Drake
1070032	8.9	126.2	1.4	Baccaurea ramiflora Lour.
1070033	8.7	126	3.3	Ficus langkokensis Drake
1070034	5.7	129.3	2.1	Pittosporopsis kerrii Craib
1070037	9.45	129.3	1.7	Pittosporopsis kerrii Craib
1070038	6.7	128.2	1.4	Pittosporopsis kerrii Craib
1070039	7.6	126.4	3.5	Eurya austroyunnanensis T. L. Ming & H. Chu
1070040	7.2	126.3	2.2	Pittosporopsis kerrii Craib
1070041	7.1	126.4	1.4	Pittosporopsis kerrii Craib
1070044	6.1	124.3	1.6	Pittosporopsis kerrii Craib
1070046	8.9	122.35	2.2	Pittosporopsis kerrii Craib
1070047	9.7	122.5	2.8	Pittosporopsis kerrii Craib
1070049	9.6	123.5	4.7	Pittosporopsis kerrii Craib
1070051	1.05	130.2	1.5	Phoebe lanceolata (Nees) Nees
1070053	1.35	130.5	1.6	Pittosporopsis kerrii Craib
1070054	1.3	130.4	4.4	Pittosporopsis kerrii Craib
1070055	1.3	130.3	4	Pittosporopsis kerrii Craib
1070057	0.6	133.4	2.8	Eurya austroyunnanensis T. L. Ming & H. Chu
1070058	3	133.75	4.4	Pittosporopsis kerrii Craib
1070060	4.2	133.7	4.9	Diospyros hasseltii Zoll.
1070061	4.4	133.1	3.7	Pittosporopsis kerrii Craib
1070063	0.7	136.7	4.2	Pittosporopsis kerrii Craib
1070064	1.7	136.7	3.9	Parashorea chinensis Wang Hsie
1070066	1.8	138.4	2.1	Baccaurea ramiflora Lour.
1070068	0.4	138.8	2.6	Phoebe lanceolata (Nees) Nees
1070069	2.3	139.75	1.6	Pittosporopsis kerrii Craib
1070071	3.2	139.2	1.3	Pittosporopsis kerrii Craib
1070073	2.3	137.5	1.6	Dichapetalum gelonioides (Roxb.) Engl.
1070074	3.6	136.8	3.9	Pittosporopsis kerrii Craib
1070075	3.05	136.6	2	Pittosporopsis kerrii Craib
1070076	5.55	138.4	2	Saprosma ternata Hook. f.
1070077	6.35	136.3	4.5	Pittosporopsis kerrii Craib
1070078	7.05	139.25	3.5	Eurya austroyunnanensis T. L. Ming & H. Chu
1070079	7.5	137	4.5	Baccaurea ramiflora Lour.
1070084	5.8	130.25	4.2	Pittosporopsis kerrii Craib
1070085	6.05	134.6	2.4	Pittosporopsis kerrii Craib
1070088	9.15	134.1	2.8	Cinnamomum bejolghota (Buch.-Ham.) Sweet
1070089	5.3	130	1.5	Dichapetalum gelonioides (Roxb.) Engl.
1070090	9.75	134.5	3.3	Ficus langkokensis Drake
1070091	9.5	133.5	1.9	Ficus langkokensis Drake
1070093	7	130.25	4.5	Pittosporopsis kerrii Craib
1070096	12.2	131.7	3.4	Pittosporopsis kerrii Craib
1070098	10.5	134.65	2.4	Pittosporopsis kerrii Craib
1070099	12.4	133.45	2.4	Pittosporopsis kerrii Craib
1070102	13.8	133.65	2.7	Ficus langkokensis Drake
1070103	13.9	133.25	1.2	Pittosporopsis kerrii Craib
1070105	14.4	132	3.1	Urophyllum chinense Merr. & Chun
1070107	12	136.2	4.3	Pittosporopsis kerrii Craib
1070109	10.8	137.6	3.2	Pittosporopsis kerrii Craib
1070111	10.25	138.5	3.7	Eurya austroyunnanensis T. L. Ming & H. Chu
1070112	11.25	138.8	2.4	Pittosporopsis kerrii Craib
1070114	13	137.3	3	Pittosporopsis kerrii Craib
1070115	12.5	139.6	4.8	Pittosporopsis kerrii Craib
1070116	13.1	137.4	2.2	Garcinia cowa Roxb.
1070119	14.3	135.3	1.5	Ardisia solanacea Roxb
1070120	12.4	136	2.1	Pittosporopsis kerrii Craib
1070121	12.5	136.3	1.3	Eurya austroyunnanensis T. L. Ming & H. Chu
1070125	15.95	137.6	3	Pittosporopsis kerrii Craib
1070128	17.4	139.4	2.9	Garcinia cowa Roxb.
1070129	18	138.5	1.1	Eurya austroyunnanensis T. L. Ming & H. Chu
1070130	18.1	139.4	2	Eurya austroyunnanensis T. L. Ming & H. Chu
1070131	18.4	138.5	3.2	Ficus langkokensis Drake
1070133	18.95	138.9	1.7	Baccaurea ramiflora Lour.
1070134	19.1	138.6	3.5	Eurya austroyunnanensis T. L. Ming & H. Chu
1070135	19.4	139.05	2.8	Glochidion lanceolarium (Roxb.) Voigt
1070136	18.3	137.5	1.7	Eurya austroyunnanensis T. L. Ming & H. Chu
1070137	19.5	137.5	2.1	Ficus sp. 1
1070138	19.9	137.3	3.3	Eurya austroyunnanensis T. L. Ming & H. Chu
1070139	19.5	137	1.8	Ficus langkokensis Drake
1070141	18.9	135.9	4.4	Sloanea tomentosa (Benth.) Rehder & E. H. Wilson
1070144	15.05	131.5	1.8	Meliosma kirkii Hemsl. & E. H. Wilson
1070145	15.7	133.3	1.5	Dichapetalum gelonioides (Roxb.) Engl.
1070149	17.5	130.5	2.8	Urophyllum chinense Merr. & Chun
1070151	19	132.5	1.5	Pittosporopsis kerrii Craib
1070153	19	130.6	2.3	Chisocheton siamensis Craib.
1070154	17.2	138.7	1	Dichapetalum gelonioides (Roxb.) Engl.
1070155	15.3	136.5	2.2	Eurya austroyunnanensis T. L. Ming & H. Chu
1070156	11.2	121.6	2.8	Phoebe lanceolata (Nees) Nees
1070158	12.5	120.9	3	Xanthophyllum siamense Craib
1070161	12.5	124.8	4.7	Pittosporopsis kerrii Craib
1070162	13.5	124.2	1.6	Parashorea chinensis Wang Hsie
1070163	12.8	123	3.8	Meliosma kirkii Hemsl. & E. H. Wilson
1070165	14.5	122.9	1.4	Pittosporopsis kerrii Craib
1070167	11.4	125.9	2.8	Ficus fistulosa Reinw. ex Blume
1070168	11	126.3	2	Meliosma kirkii Hemsl. & E. H. Wilson
1070169	10.5	126.6	2.5	Urophyllum chinense Merr. & Chun
1070170	12	126.9	3.4	Chisocheton siamensis Craib.
1070171	11.5	129	4.3	Pittosporopsis kerrii Craib
1070176	12.5	129.6	2	Ficus langkokensis Drake
1070178	13.6	128.6	3.7	Pittosporopsis kerrii Craib
1070179	13.5	127.5	4.4	Garcinia cowa Roxb.
1070182	17.5	134.6	1.72	Pittosporopsis kerrii Craib
1070183	18.4	132.4	1.3	Pittosporopsis kerrii Craib
1070185	14.2	129	1.6	Urophyllum chinense Merr. & Chun
1070187	16	127	1.9	Eurya austroyunnanensis T. L. Ming & H. Chu
1070189	16.5	125.4	2.2	Garcinia cowa Roxb.
1070190	16.5	126.5	2	Pittosporopsis kerrii Craib
1070191	17	127.1	2.6	Ormosia sp. 1
1070194	18.2	127.1	4.7	Pittosporopsis kerrii Craib
1070197	18.7	127.5	1.9	Ficus langkokensis Drake
1070199	19.9	127.8	3	Pittosporopsis kerrii Craib
1070200	19.8	127.8	1.8	Pittosporopsis kerrii Craib
1070201	19.4	128.8	1.6	Ficus sp. 1
1070202	17	129.1	2.5	Phoebe lanceolata (Nees) Nees
1070206	19.8	123	2.9	Saprosma ternata Hook. f.
1070208	19.8	124.8	1.4	Syzygium rockii Merr. & L. M. Perry
1070175	12	130	3.6	Engelhardia spicata Lesch. ex Blume
1080048	5.1	142.8	4.2	Sarcosperma kachinense var. simondii (Gagnep.) H. J. Lam & P. Royen
1080059	1.5	151.3	3.2	Sarcosperma kachinense var. simondii (Gagnep.) H. J. Lam & P. Royen
1080002	0.85	140.78	1.7	Pittosporopsis kerrii Craib
1080003	0.3	140.8	1.5	Pittosporopsis kerrii Craib
1080004	1.7	142.7	3.6	Pittosporopsis kerrii Craib
1080006	3.6	142.7	1.5	Sterculia lanceolata Cav.
1080007	2.45	141.5	1.7	Garcinia lancilimba C. Y. Wu ex Y. H. Li
1080008	2.25	140.85	4.2	Eurya austroyunnanensis T. L. Ming & H. Chu
1080009	3.1	140.4	1.4	Pittosporopsis kerrii Craib
1080013	3.8	140.65	4.1	Castanopsis indica (Roxburgh ex Lindl.) A. DC.
1080014	4.6	143	2.5	Dichapetalum gelonioides (Roxb.) Engl.
1080018	1.5	148.2	1.3	Pittosporopsis kerrii Craib
1080019	1.25	148.8	2.2	Pittosporopsis kerrii Craib
1080020	4	149	4.1	Eurya austroyunnanensis T. L. Ming & H. Chu
1080023	1	147.1	2.7	Pittosporopsis kerrii Craib
1080026	2.9	146.7	4.5	Eurya austroyunnanensis T. L. Ming & H. Chu
1080027	2.7	145.3	1.9	Pittosporopsis kerrii Craib
1080028	3.8	145.8	2.7	Ficus langkokensis Drake
1080029	2.1	149.1	2.2	Pittosporopsis kerrii Craib
1080030	3.4	149.5	2.5	Pittosporopsis kerrii Craib
1080031	4.2	149.5	4.3	Baccaurea ramiflora Lour.
1080032	4.5	149.9	2.1	Pittosporopsis kerrii Craib
1080034	5.4	147.3	2.8	Urophyllum chinense Merr. & Chun
1080035	5.9	146.6	2.1	Pittosporopsis kerrii Craib
1080036	5.2	146.1	1.5	Pittosporopsis kerrii Craib
1080037	6.6	147	1.8	Ficus chrysocarpa Reinw.
1080040	7.1	149.1	2.2	Ficus langkokensis Drake
1080043	8.3	146.8	3.1	Cinnamomum bejolghota (Buch.-Ham.) Sweet
1080044	8.7	147.5	4.5	Pittosporopsis kerrii Craib
1080047	8.6	147.3	1.5	Pittosporopsis kerrii Craib
1080051	8.4	142.75	1.2	Pittosporopsis kerrii Craib
1080053	8.4	140.8	4.7	Pittosporopsis kerrii Craib
1080054	9.1	140.2	4.2	Pittosporopsis kerrii Craib
1080055	9.9	140.5	2.4	Eurya austroyunnanensis T. L. Ming & H. Chu
1080057	0.5	150.15	1.5	Pittosporopsis kerrii Craib
1080060	1.7	151.5	3.2	Eurya austroyunnanensis T. L. Ming & H. Chu
1080061	1.5	150.6	2.7	Eurya austroyunnanensis T. L. Ming & H. Chu
1080062	1.4	150.5	1.1	Ficus langkokensis Drake
1080063	1.2	153.3	3.1	Baccaurea ramiflora Lour.
1080064	1.4	153.3	2.2	Pittosporopsis kerrii Craib
1080065	2	154.2	2.4	Pittosporopsis kerrii Craib
1080066	2.9	152.2	1.2	Garcinia cowa Roxb.
1080067	2.5	151.6	1.1	Garcinia lancilimba C. Y. Wu ex Y. H. Li
1080068	3.2	151.3	2.1	Ardisia thyrsiflora D. Don
1080072	0	155.4	3.4	Pittosporopsis kerrii Craib
1080073	0.4	156.3	1.5	Phoebe lanceolata (Nees) Nees
1080075	2	156.4	4.9	Eurya austroyunnanensis T. L. Ming & H. Chu
1080078	1.3	159.9	2.9	Pittosporopsis kerrii Craib
1080079	2.7	158.9	1.4	Saprosma ternata Hook. f.
1080081	3.5	157.8	1.1	Pittosporopsis kerrii Craib
1080083	5.7	156.5	2.6	Ficus langkokensis Drake
1080085	5.1	159.7	3.7	Phoebe lanceolata (Nees) Nees
1080086	8	159.1	2.4	Ficus chrysocarpa Reinw.
1080088	9.2	159.8	2.7	Eurya austroyunnanensis T. L. Ming & H. Chu
1080090	9	156	3.6	Ficus langkokensis Drake
1080091	8.9	155.2	3.7	Pittosporopsis kerrii Craib
1080092	9.5	155.5	2.3	Meliosma kirkii Hemsl. & E. H. Wilson
1080093	5.7	150.4	1.1	Pittosporopsis kerrii Craib
1080094	5.3	150.5	1.9	Pittosporopsis kerrii Craib
1080095	5.7	151.6	1.4	Pittosporopsis kerrii Craib
1080097	7	150.7	4.1	Parashorea chinensis Wang Hsie
1080098	7.35	151	3.2	Ficus langkokensis Drake
1080099	7.6	152.1	2.9	Knema furfuracea (Hook. f. & Thomson) Warb.
1080101	8.5	154.6	2.3	Ardisia thyrsiflora D. Don
1080102	8.4	154.65	3.4	Phoebe lanceolata (Nees) Nees
1080103	8.9	151.6	2.7	Litsea dilleniifolia P. Y. Pai & P. H. Huang
1080107	11.4	151	1.8	Pittosporopsis kerrii Craib
1080108	8	155	1.6	Phoebe lanceolata (Nees) Nees
1080109	8.2	154.8	3	Phoebe lanceolata (Nees) Nees
1080111	12.3	152.5	3.7	Ficus langkokensis Drake
1080113	13.9	152	4.6	Pittosporopsis kerrii Craib
1080114	14	152	1.5	Eurya austroyunnanensis T. L. Ming & H. Chu
1080115	14.3	151.2	2	Garcinia cowa Roxb.
1080116	14.8	154	3.9	Pittosporopsis kerrii Craib
1080117	14.9	153.1	1.8	Pittosporopsis kerrii Craib
1080121	12	156.6	2	Urophyllum chinense Merr. & Chun
1080122	12	158	1.5	Urophyllum chinense Merr. & Chun
1080123	11.3	159.5	1.2	Ficus langkokensis Drake
1080124	13	159.5	1	Pittosporopsis kerrii Craib
1080127	14.5	156.6	4.3	Pittosporopsis kerrii Craib
1080128	14.55	158.5	1.5	Meliosma kirkii Hemsl. & E. H. Wilson
1080129	15.4	155.2	2	Pittosporopsis kerrii Craib
1080130	16.3	159	2.8	Ficus langkokensis Drake
1080131	16.6	159	2.1	Urophyllum chinense Merr. & Chun
1080132	18	159	2.6	Garcinia cowa Roxb.
1080133	17.6	155.2	3.6	Magnolia henryi Dunn
1080135	16.8	156.5	1.4	Eurya austroyunnanensis T. L. Ming & H. Chu
1080138	15.3	152.2	1.6	Urophyllum chinense Merr. & Chun
1080140	16.8	151.2	2.2	Pittosporopsis kerrii Craib
1080141	15.5	154	2.6	Leea compactiflora Kurz
1080143	17.4	153.2	4.7	Pittosporopsis kerrii Craib
1080144	16.5	154.5	1.6	Pittosporopsis kerrii Craib
1080145	17.1	154.5	2.2	Phoebe lanceolata (Nees) Nees
1080146	17.5	154.5	2	Urophyllum chinense Merr. & Chun
1080148	18.2	154.2	1.2	Saprosma ternata Hook. f.
1080149	17.9	154.1	2.2	Eurya austroyunnanensis T. L. Ming & H. Chu
1080150	17.6	151.2	4.5	Baccaurea ramiflora Lour.
1080151	18.5	152	1.1	Saprosma ternata Hook. f.
1080152	19.1	152.7	2.3	Meliosma kirkii Hemsl. & E. H. Wilson
1080153	18.8	150.8	1.6	Saprosma ternata Hook. f.
1080154	19.9	150.6	1	Pittosporopsis kerrii Craib
1080155	19.5	153.3	2.5	Urophyllum chinense Merr. & Chun
1080157	19.9	155	1.6	Meliosma kirkii Hemsl. & E. H. Wilson
1080158	10.5	140.6	1.8	Pittosporopsis kerrii Craib
1080160	10.2	143.1	1.8	Chisocheton siamensis Craib.
1080161	12	143.8	2.8	Pittosporopsis kerrii Craib
1080162	12.2	144.25	3	Phoebe lanceolata (Nees) Nees
1080163	13.2	143.5	2.4	Ficus langkokensis Drake
1080164	14.6	144.45	2.1	Meliosma kirkii Hemsl. & E. H. Wilson
1080165	13.2	142.2	4.8	Pittosporopsis kerrii Craib
1080168	12.3	140.4	2.4	Pittosporopsis kerrii Craib
1080169	12	146	1.7	Baccaurea ramiflora Lour.
1080171	10.3	149.5	2	Baccaurea ramiflora Lour.
1080172	12	148.4	2.1	Saprosma ternata Hook. f.
1080173	12.5	149.45	3.5	Pittosporopsis kerrii Craib
1080174	12.8	147.8	3.5	Pittosporopsis kerrii Craib
1080176	13.8	149.1	3.7	Meliosma kirkii Hemsl. & E. H. Wilson
1080177	14.2	150	1.3	Saprosma ternata Hook. f.
1080180	14.8	146.9	2.8	Saprosma ternata Hook. f.
1080181	14.9	147.2	3	Eurya austroyunnanensis T. L. Ming & H. Chu
1080182	14.8	145.6	1.4	Pittosporopsis kerrii Craib
1080183	15	145.3	1.7	Eurya austroyunnanensis T. L. Ming & H. Chu
1080184	13.2	145.4	2.5	Eurya austroyunnanensis T. L. Ming & H. Chu
1080185	13.1	145.6	3.4	Ficus fistulosa Reinw. ex Blume
1080186	13	145.6	1	Ficus langkokensis Drake
1080188	16	147.5	1.3	Saprosma ternata Hook. f.
1080189	16.2	145.5	3.4	Ficus langkokensis Drake
1080191	17.4	145.6	1.1	Pittosporopsis kerrii Craib
1080192	18.6	146.5	1.1	Saprosma ternata Hook. f.
1080193	18.5	147.4	1.1	Pittosporopsis kerrii Craib
1080194	18.7	147.6	2	Garcinia cowa Roxb.
1080197	18.5	149.2	3.4	Pittosporopsis kerrii Craib
1080200	18.5	148.5	4.5	Ficus langkokensis Drake
1080201	19.5	145.5	3	Leea compactiflora Kurz
1080202	16	140.15	3	Ficus langkokensis Drake
1080203	16	140.1	1.9	Urophyllum chinense Merr. & Chun
1080205	15.5	143.5	1.3	Pittosporopsis kerrii Craib
1080208	17.1	143.8	4.9	Eurya austroyunnanensis T. L. Ming & H. Chu
1080209	17.5	144.65	2.7	Harpullia cupanioides Roxb.
1080210	17.5	142	1.9	Saprosma ternata Hook. f.
1080212	18	141.5	1.3	Ficus fistulosa Reinw. ex Blume
1080213	18.1	142	1.5	Pittosporopsis kerrii Craib
1080215	18	143.6	2.9	Ficus langkokensis Drake
1080216	19	142.4	1.3	Pittosporopsis kerrii Craib
1080218	19.8	140.7	1.2	Saprosma ternata Hook. f.
1080219	19.7	143.8	1.6	Garcinia cowa Roxb.
1090004	1.5	161	1.8	Garcinia cowa Roxb.
1090005	2.5	161.9	1.2	Glycosmis lucida Wall. ex C. C. Huang
1090006	1.8	164.5	3.7	Pittosporopsis kerrii Craib
1090011	2.6	163.4	1.2	Ficus fistulosa Reinw. ex Blume
1090012	3.3	161.9	4.6	Eurya austroyunnanensis T. L. Ming & H. Chu
1090014	3.2	160.6	1.3	Urophyllum chinense Merr. & Chun
1090015	3.2	160.5	2	Urophyllum chinense Merr. & Chun
1090017	4.4	161.6	1.3	Urophyllum chinense Merr. & Chun
1090018	2	167.5	2.4	Knema globularia (Lam.) Warb.
1090021	1.8	168.8	2.6	Pittosporopsis kerrii Craib
1090022	2	169.8	3.7	Saprosma ternata Hook. f.
1090023	2.5	168.9	4.6	Cinnamomum bejolghota (Buch.-Ham.) Sweet
1090024	2.4	167.5	1.7	Parashorea chinensis Wang Hsie
1090025	3	167	3.4	Ficus langkokensis Drake
1090026	3.6	166.5	1.5	Eurya austroyunnanensis T. L. Ming & H. Chu
1090027	2.8	165.5	1.1	Saprosma ternata Hook. f.
1090028	3.8	165.6	3.7	Pittosporopsis kerrii Craib
1090029	3.5	168	2.2	Sloanea tomentosa (Benth.) Rehder & E. H. Wilson
1090033	7.5	169.5	1.9	Ficus langkokensis Drake
1090034	6	167.5	3	Eurya austroyunnanensis T. L. Ming & H. Chu
1090035	6.5	167	2.4	Parashorea chinensis Wang Hsie
1090036	8	167.4	2.6	Ficus langkokensis Drake
1090037	7.5	165.5	3.2	Pittosporopsis kerrii Craib
1090041	5.7	161.1	3.7	Magnolia henryi Dunn
1090043	5.5	161	2	Pittosporopsis kerrii Craib
1090044	6.3	162.5	3	Ficus langkokensis Drake
1090045	7.5	162.5	4.6	Ficus langkokensis Drake
1090046	7.8	164.5	1.4	Mitrephora thorelii Pierre
1090047	8	164.8	3.7	Pittosporopsis kerrii Craib
1090049	9	163.5	3.8	Pittosporopsis kerrii Craib
1090050	10	164	3	Pittosporopsis kerrii Craib
1090053	2	171	1.5	Ficus fistulosa Reinw. ex Blume
1090055	1.1	173.5	2.2	Pittosporopsis kerrii Craib
1090058	3.2	173	4.7	Cinnamomum bejolghota (Buch.-Ham.) Sweet
1090059	3.5	172.2	4	Phoebe lanceolata (Nees) Nees
1090060	3.5	170.8	1.8	Microcos chungii (Merr.) Chun
1090061	4	173	2.1	Ficus langkokensis Drake
1090062	4.7	172.8	1	Parashorea chinensis Wang Hsie
1090063	1.2	178	3.3	Pittosporopsis kerrii Craib
1090064	3	178.5	4.3	Pittosporopsis kerrii Craib
1090065	3	179	4	Ficus fistulosa Reinw. ex Blume
1090066	3.7	177	4.7	Eurya austroyunnanensis T. L. Ming & H. Chu
1090070	3.8	175.5	1.8	Saprosma ternata Hook. f.
1090072	5.6	179	2.4	Pittosporopsis kerrii Craib
1090074	7.5	178	2.4	Symplocos sp. 1
1090076	9.5	175.3	4.9	Garcinia cowa Roxb.
1090080	6.9	174.2	2.3	Pittosporopsis kerrii Craib
1090082	8	175	1	Microcos chungii (Merr.) Chun
1090083	7.5	172.5	3.4	Baccaurea ramiflora Lour.
1090087	6.1	170.2	2.6	Chisocheton siamensis Craib.
1090089	10.7	171.1	2.7	Saprosma ternata Hook. f.
1090093	12.5	173	2.3	Saprosma ternata Hook. f.
1090094	12.1	171.7	1.5	Saprosma ternata Hook. f.
1090095	12.5	172.5	3.2	Pittosporopsis kerrii Craib
1090098	14.8	173.2	1.1	Ardisia thyrsiflora D. Don
1090100	11.7	175.6	3.3	Pittosporopsis kerrii Craib
1090104	16.5	179	2.3	Cinnamomum bejolghota (Buch.-Ham.) Sweet
1090105	16.5	177.5	3.8	Ficus sp. 1
1090106	18	179.4	4.5	Pittosporopsis kerrii Craib
1090107	19	178.7	3.7	Pittosporopsis kerrii Craib
1090108	15.5	175	3.6	Pittosporopsis kerrii Craib
1090109	16.7	174.3	2	Mezzettiopsis creaghii Ridl.
1090111	17.5	171.5	1.7	Pittosporopsis kerrii Craib
1090113	15.3	171.1	2.4	Syzygium latilimbum (Merr.) Merr. & L. M. Perry
1090115	10.95	162.1	4.6	Eurya austroyunnanensis T. L. Ming & H. Chu
1090118	11.7	160.7	1.9	Parashorea chinensis Wang Hsie
1090121	11.9	163.9	2.7	Ficus langkokensis Drake
1090122	11.6	164.3	1.1	Ficus langkokensis Drake
1090123	12.4	163.5	3.9	Eurya austroyunnanensis T. L. Ming & H. Chu
1090124	11.9	164.75	2.8	Eurya austroyunnanensis T. L. Ming & H. Chu
1090125	12.5	164.8	3.3	Xanthophyllum siamense Craib
1090126	13.7	163.5	1.5	Aglaia abbreviata C.Y. Wu
1090129	13.6	160.8	2.2	Eurya austroyunnanensis T. L. Ming & H. Chu
1090130	13.6	160.9	4.7	Eurya austroyunnanensis T. L. Ming & H. Chu
1090132	14	164.9	1.9	Microcos chungii (Merr.) Chun
1090133	14.3	165	4.1	Meliosma kirkii Hemsl. & E. H. Wilson
1090136	11.5	165.7	3.4	Urophyllum chinense Merr. & Chun
1090137	12.5	165.4	3.9	Ficus langkokensis Drake
1090139	10.9	168	4	Ficus langkokensis Drake
1090141	11	168.3	2.4	Phoebe lanceolata (Nees) Nees
1090142	11.1	168.1	2.2	Ficus langkokensis Drake
1090145	14.3	165.9	2.2	Urophyllum chinense Merr. & Chun
1090147	14.7	167.5	2.3	Pittosporopsis kerrii Craib
1090149	14.5	168.8	3.2	Eurya austroyunnanensis T. L. Ming & H. Chu
1090152	15.9	169.2	1.5	Saprosma ternata Hook. f.
1090156	16.8	168.6	1	Knema furfuracea (Hook. f. & Thomson) Warb.
1090157	17	167.5	1.5	Ficus chrysocarpa Reinw.
1090162	15.4	168.9	1.5	Dysoxylum binectariferum (Roxb.) Hook. f. ex Bedd.
1090163	19.3	166.1	2.6	Dichapetalum gelonioides (Roxb.) Engl.
1090165	19	169	1.4	Ardisia solanacea Roxb
1090166	15.15	164	1.6	Saprosma ternata Hook. f.
1090167	15.5	164	2.3	Eurya austroyunnanensis T. L. Ming & H. Chu
1090168	15	163.1	1.1	Urophyllum chinense Merr. & Chun
1090170	16.5	162	1.4	Harpullia cupanioides Roxb.
1090171	16.9	162	1.8	Lindera metcalfiana var.dictyophylla (C.K. Allen) H. B. Cui
1090172	17.5	162	2.9	Ficus langkokensis Drake
1090173	16.8	161.1	1.1	Eurya austroyunnanensis T. L. Ming & H. Chu
1090177	18	160.4	1.4	Saprosma ternata Hook. f.
1090178	19.7	160.8	1.1	Leea compactiflora Kurz
1090179	19.5	161.5	1.9	Meliosma kirkii Hemsl. & E. H. Wilson
1090180	19.5	162.5	1.1	Meliosma kirkii Hemsl. & E. H. Wilson
1090181	19.4	163	1.9	Chisocheton siamensis Craib.
1090182	19.2	164.95	3.9	Pittosporopsis kerrii Craib
1090183	19.9	164.8	2.1	Eurya austroyunnanensis T. L. Ming & H. Chu
1100001	1.2	180.4	1.9	Pittosporopsis kerrii Craib
1100004	0.1	182.5	1.3	Pittosporopsis kerrii Craib
1100009	3	183.8	4	Nephelium chryseum Blume
1100010	3	182.6	1.4	Phoebe lanceolata (Nees) Nees
1100013	3.2	184	2.4	Ficus langkokensis Drake
1100014	3	184.8	1.7	Pittosporopsis kerrii Craib
1100016	0.7	187.5	2.9	Ficus langkokensis Drake
1100017	0.3	188	2.8	Pittosporopsis kerrii Craib
1100018	0.3	188.4	3	Pittosporopsis kerrii Craib
1100019	0.2	189	1.2	Ficus langkokensis Drake
1100022	2	187.7	4.8	Ficus fistulosa Reinw. ex Blume
1100023	2.2	186.7	4.4	Pittosporopsis kerrii Craib
1100024	2.9	188.2	3.8	Pittosporopsis kerrii Craib
1100027	3.4	186.8	1.7	Pittosporopsis kerrii Craib
1100028	3.3	187.1	4.1	Pittosporopsis kerrii Craib
1100030	2.3	186.3	1.3	Pittosporopsis kerrii Craib
1100031	4.95	189.1	4.3	Ficus chrysocarpa Reinw.
1100032	4.7	185.3	1.7	Amoora duodecimantha H. Zhu & H. Wang
1100033	4.1	189.4	3.5	Ficus langkokensis Drake
1100035	6.7	188.9	2.4	Ficus langkokensis Drake
1100036	7	189.6	2	Ficus langkokensis Drake
1100037	7	189.95	3.7	Ficus langkokensis Drake
1100038	6.3	188.6	2.4	Pittosporopsis kerrii Craib
1100039	14.5	187.5	2.1	Pittosporopsis kerrii Craib
1100040	5.1	186.55	2.1	Antidesma japonicum Siebold & Zucc.
1100044	8.3	187.3	1.4	Pittosporopsis kerrii Craib
1100045	7.2	186.5	1.6	Eurya austroyunnanensis T. L. Ming & H. Chu
1100046	8.5	188.5	4.5	Eurya austroyunnanensis T. L. Ming & H. Chu
1100047	8.5	189.95	1.5	Pittosporopsis kerrii Craib
1100048	8.7	189	1.1	Pittosporopsis kerrii Craib
1100050	9.7	188.5	4.6	Eurya austroyunnanensis T. L. Ming & H. Chu
1100051	9.7	186.9	1.1	Dysoxylum hongkongense (Tutcher) Merr.
1100052	9.95	186.5	3.7	Diospyros hasseltii Zoll.
1100053	9	185.5	4.6	Ficus langkokensis Drake
1100058	9.4	184.7	2.1	Garcinia cowa Roxb.
1100060	1.9	190.3	1.5	Pittosporopsis kerrii Craib
1100061	1.7	191.6	1.4	Garcinia cowa Roxb.
1100062	0.65	192.5	2.6	Ficus langkokensis Drake
1100063	0.7	192.9	2	Ficus langkokensis Drake
1100064	1.7	193.75	2.4	Baccaurea ramiflora Lour.
1100065	0.4	194.7	2	Pittosporopsis kerrii Craib
1100068	3.5	194.7	1.9	Pittosporopsis kerrii Craib
1100069	4.2	194.8	3.3	Ficus langkokensis Drake
1100070	3.9	193	3.8	Pittosporopsis kerrii Craib
1100072	4	192	3.8	Syzygium latilimbum (Merr.) Merr. & L. M. Perry
1100074	3.6	190.5	4	Baccaurea ramiflora Lour.
1100076	0.1	196.6	3.8	Eurya austroyunnanensis T. L. Ming & H. Chu
1100077	1.6	196.65	3	Ficus chrysocarpa Reinw.
1100081	3.5	199.15	2.9	Sterculia lanceolata Cav.
1100083	4.5	198.7	1.2	Pittosporopsis kerrii Craib
1100084	4.85	198	3.5	Garcinia cowa Roxb.
1100088	5.6	199.5	3.4	Ficus fistulosa Reinw. ex Blume
1100089	6.2	198.75	2	Phoebe lanceolata (Nees) Nees
1100091	7	199.4	4.8	Ficus langkokensis Drake
1100092	7	199	3.8	Syzygium latilimbum (Merr.) Merr. & L. M. Perry
1100093	7.5	197.75	1.9	Ficus langkokensis Drake
1100094	8	197.25	2	Ficus langkokensis Drake
1100098	9.3	196.1	2.5	Pittosporopsis kerrii Craib
1100102	8.2	199.7	1.4	Ficus langkokensis Drake
1100103	6	193.8	2.5	Ardisia thyrsiflora D. Don
1100105	5.8	192.9	4.2	Phoebe lanceolata (Nees) Nees
1100107	7.2	193	4.7	Antidesma japonicum Siebold & Zucc.
1100108	7.7	192.3	1.8	Saprosma ternata Hook. f.
1100109	9.7	190.7	3.6	Pittosporopsis kerrii Craib
1100116	10.5	193.2	4.3	Cinnamomum bejolghota (Buch.-Ham.) Sweet
1100117	9.7	193.4	1.7	Miliusa sinensis Finet & Gagnep.
1100121	13.1	190.4	3	Parashorea chinensis Wang Hsie
1100122	13.9	190.5	2.2	Pittosporopsis kerrii Craib
1100124	10.7	198	2.6	Beilschmiedia roxburghiana Nees
1100125	10.9	198.3	4.8	Ficus langkokensis Drake
1100126	10.95	198.45	4.3	Glochidion lanceolarium (Roxb.) Voigt
1100130	14.6	198	3	Diospyros hasseltii Zoll.
1100133	15.6	197	2.2	Leea compactiflora Kurz
1100135	17.4	199.5	4.1	Mitrephora thorelii Pierre
1100139	18.2	195.8	1.5	Baccaurea ramiflora Lour.
1100140	18.9	195.1	2.4	Myrsine seguinii H. Lév.
1100141	17.5	195.5	2.3	Ficus langkokensis Drake
1100142	15.6	195.4	1.9	Ficus langkokensis Drake
1100144	15.5	192.3	2.2	Cinnamomum bejolghota (Buch.-Ham.) Sweet
1100145	15.4	191.7	2	Ficus langkokensis Drake
1100146	16.3	192.3	3	Parashorea chinensis Wang Hsie
1100147	16.7	192	2.9	Ficus langkokensis Drake
1100148	16.4	190.9	1.8	Pittosporopsis kerrii Craib
1100151	19.7	190.7	4.3	Pittosporopsis kerrii Craib
1100152	13.7	181.85	2.6	Dichapetalum gelonioides (Roxb.) Engl.
1100157	10.8	184.9	2.9	Garcinia lancilimba C. Y. Wu ex Y. H. Li
1100160	14.95	184.5	2	Saprosma ternata Hook. f.
1100161	13	186.4	3.1	Parashorea chinensis Wang Hsie
1100165	10.4	186.55	1.3	Pittosporopsis kerrii Craib
1100166	10.7	187	1.8	Eurya austroyunnanensis T. L. Ming & H. Chu
1100167	11.1	188.9	1.1	Pittosporopsis kerrii Craib
1100169	13.5	186.85	1.5	Knema globularia (Lam.) Warb.
1100171	13.6	187.5	3.4	Ardisia thyrsiflora D. Don
1100172	14	187.7	2.7	Pittosporopsis kerrii Craib
1100173	14.6	189.6	2.4	Mezzettiopsis creaghii Ridl.
1100176	19.6	189.9	1.5	Ficus chrysocarpa Reinw.
1100177	19.5	186.8	2.6	Pittosporopsis kerrii Craib
1100183	18.3	184.6	4	Knema globularia (Lam.) Warb.
1100184	19.95	181.8	2.7	Garcinia cowa Roxb.
1100185	19.1	181.8	4.4	Pittosporopsis kerrii Craib
1100186	18.2	182.5	4.1	Pittosporopsis kerrii Craib
1100188	19.2	184.9	1.6	Parashorea chinensis Wang Hsie
1100192	16.7	183.1	1.9	Diospyros hasseltii Zoll.
1100194	16.8	180.2	1	Pittosporopsis kerrii Craib
1100195	2	184.8	2.3	Eurya austroyunnanensis T. L. Ming & H. Chu
1110112	17.5	210.4	1.4	Sarcosperma kachinense var. simondii (Gagnep.) H. J. Lam & P. Royen
1110001	0.5	201.5	3.3	Parashorea chinensis Wang Hsie
1110004	1.5	200.3	2.1	Ficus langkokensis Drake
1110005	2	200.2	3.2	Ficus langkokensis Drake
1110007	1.8	201.5	1.5	Pittosporopsis kerrii Craib
1110008	1.2	203.5	2.6	Pittosporopsis kerrii Craib
1110009	0.1	203	2.2	Pittosporopsis kerrii Craib
1110010	0.1	203.2	4.1	Pittosporopsis kerrii Craib
1110011	0.3	203.6	2	Antidesma japonicum Siebold & Zucc.
1110014	1.3	204.7	2	Harpullia cupanioides Roxb.
1110015	2.2	204	1.1	Garcinia cowa Roxb.
1110016	3	203.6	3.5	Pittosporopsis kerrii Craib
1110019	4.5	203	1.9	Pittosporopsis kerrii Craib
1110020	4	203.7	4.2	Pittosporopsis kerrii Craib
1110023	0.8	206	2.2	Saprosma ternata Hook. f.
1110025	0.7	209.9	1.3	Pittosporopsis kerrii Craib
1110028	5.4	209.8	4.1	Saprosma ternata Hook. f.
1110029	6.7	209	2.4	Pittosporopsis kerrii Craib
1110030	8.5	209.5	2.8	Chisocheton siamensis Craib.
1110032	9	206	1.4	Dichapetalum gelonioides (Roxb.) Engl.
1110033	8.9	205.3	1.5	Saprosma ternata Hook. f.
1110034	9	201.2	3.6	Pittosporopsis kerrii Craib
1110036	6.8	201.7	2	Pittosporopsis kerrii Craib
1110039	5.1	202.3	1.6	Pittosporopsis kerrii Craib
1110040	5.2	204.7	4.2	Schefflera bodinieri (H. Lév.) Rehder
1110041	7.2	204.5	4.5	Pittosporopsis kerrii Craib
1110042	8.8	202	1.2	Pittosporopsis kerrii Craib
1110045	2	211.4	1.3	Pittosporopsis kerrii Craib
1110046	3	214.7	2.1	Pittosporopsis kerrii Craib
1110055	0.1	218.2	1.8	Elaeocarpus glabripetalus var. alatus (Kunth) Hung T. Chang
1110056	1	219	1	Baccaurea ramiflora Lour.
1110057	3	219	1.2	Ficus chrysocarpa Reinw.
1110058	2.5	219	1.4	Mayodendron igneum (Kurz) Kurz
1110060	3.5	219.9	1	Garcinia cowa Roxb.
1110061	4	218.5	2.8	Dichapetalum gelonioides (Roxb.) Engl.
1110062	4.5	216.4	1.4	Ficus fistulosa Reinw. ex Blume
1110064	5.3	216.1	1.4	Pittosporopsis kerrii Craib
1110065	6.5	216.8	1.3	Pittosporopsis kerrii Craib
1110068	5.3	211.6	2.4	Diospyros hasseltii Zoll.
1110069	6.5	212.1	4.5	Pittosporopsis kerrii Craib
1110071	7.5	212.5	3.7	Antidesma japonicum Siebold & Zucc.
1110072	6.8	212	1.3	Pittosporopsis kerrii Craib
1110078	11.5	211.4	3.6	Saprosma ternata Hook. f.
1110080	12	211.8	3.4	Pittosporopsis kerrii Craib
1110081	13.5	213.4	1.7	Harpullia cupanioides Roxb.
1110082	13.5	213.6	2.1	Pittosporopsis kerrii Craib
1110084	13.6	211.6	1.3	Ficus fistulosa Reinw. ex Blume
1110087	14.5	215.2	1.1	Leea compactiflora Kurz
1110088	14.5	219.4	4.3	Garcinia cowa Roxb.
1110090	13	219.5	1.4	Leea compactiflora Kurz
1110091	10.5	219.7	2.6	Harpullia cupanioides Roxb.
1110092	15	218.6	2.8	Knema furfuracea (Hook. f. & Thomson) Warb.
1110093	17.8	219.5	4.9	Garcinia cowa Roxb.
1110094	19.8	218	4	Glochidion lanceolarium (Roxb.) Voigt
1110095	19.4	217.3	3.7	Ficus fistulosa Reinw. ex Blume
1110097	18	216.5	1.1	Glochidion lanceolarium (Roxb.) Voigt
1110098	17.5	215.8	3.9	Pittosporopsis kerrii Craib
1110099	16.5	215.1	1.7	Harpullia cupanioides Roxb.
1110100	15.6	215.1	3.6	Ficus sp. 1
1110101	19.8	215.3	3.4	Dichapetalum gelonioides (Roxb.) Engl.
1110103	16.5	211.4	1.6	Pittosporopsis kerrii Craib
1110105	15.4	211.2	1.6	Ficus fistulosa Reinw. ex Blume
1110106	15	212	4.8	Glochidion lanceolarium (Roxb.) Voigt
1110107	18	214.6	2.7	Harpullia cupanioides Roxb.
1110108	17.5	211.5	1.1	Parashorea chinensis Wang Hsie
1110110	17.5	210.6	3.3	Diospyros hasseltii Zoll.
1110114	13	200.2	2.9	Pittosporopsis kerrii Craib
1110116	13	200.1	3.3	Pittosporopsis kerrii Craib
1110117	13.2	201.6	1.2	Ficus sp. 1
1110118	12.5	201.7	1.6	Pseuduvaria indochinensis Merr.
1110121	12	205.9	1.9	Parashorea chinensis Wang Hsie
1110122	11.8	208	1.6	Knema globularia (Lam.) Warb.
1110123	10.3	207.7	2.7	Pittosporopsis kerrii Craib
1110124	10.6	208.8	3.3	Pittosporopsis kerrii Craib
1110126	11.1	209.5	1.4	Harpullia cupanioides Roxb.
1110128	13.8	208.2	3.3	Saprosma ternata Hook. f.
1110129	13.9	206.1	4.9	Pittosporopsis kerrii Craib
1110130	14.9	207.1	1.9	Saprosma ternata Hook. f.
1110131	14.7	209.5	2.6	Sloanea tomentosa (Benth.) Rehder & E. H. Wilson
1110132	16.2	205.7	2.6	Dysoxylum sp. 1
1110133	15.5	205.8	2.2	Baccaurea ramiflora Lour.
1110134	16.7	208	2.2	Pittosporopsis kerrii Craib
1110138	18.9	208.8	2	Garcinia cowa Roxb.
1110143	16.3	203.3	2.2	Eurya austroyunnanensis T. L. Ming & H. Chu
1120001	2.5	221.4	2.8	Pittosporopsis kerrii Craib
1120003	2.2	223.1	1.6	Pittosporopsis kerrii Craib
1120009	3.5	220.4	1.5	Ficus sp. 1
1120010	1.4	226	3	Pittosporopsis kerrii Craib
1120013	2.2	225.9	2.9	Cinnamomum bejolghota (Buch.-Ham.) Sweet
1120017	1	229.4	4.4	Pittosporopsis kerrii Craib
1120018	4	229.5	1.1	Baccaurea ramiflora Lour.
1120019	2.2	228	1	Pittosporopsis kerrii Craib
1120020	2.2	226.3	1.2	Cinnamomum bejolghota (Buch.-Ham.) Sweet
1120022	4.2	228.3	1.3	Saprosma ternata Hook. f.
1120023	4.2	227.5	1.4	Dichapetalum gelonioides (Roxb.) Engl.
1120024	3.1	226.5	1.7	Pittosporopsis kerrii Craib
1120025	5.4	225.5	3.9	Pittosporopsis kerrii Craib
1120026	7.3	226.5	1.2	Antidesma montanum Blume
1120029	9	225.6	3.9	Leea compactiflora Kurz
1120031	8	227.5	1.1	Garcinia cowa Roxb.
1120032	5.1	220.9	1.3	Ficus chrysocarpa Reinw.
1120034	6.4	224.7	3.4	Leea compactiflora Kurz
1120035	8.1	224.5	1.4	Leea compactiflora Kurz
1120037	7.5	221.3	4.6	Pittosporopsis kerrii Craib
1120041	8.4	220.6	1.3	Garcinia cowa Roxb.
1120043	2.4	235.5	2.4	Diospyros hasseltii Zoll.
1120045	0.4	237.3	2.6	Pittosporopsis kerrii Craib
1120046	3.6	238.4	2.9	Pittosporopsis kerrii Craib
1120049	3.9	239.95	3.3	Garcinia cowa Roxb.
1120050	4.95	239.95	4.8	Dichapetalum gelonioides (Roxb.) Engl.
1120051	3.3	239.5	1.7	Baccaurea ramiflora Lour.
1120052	4.9	236	1.1	Pittosporopsis kerrii Craib
1120053	6.9	239.8	1.8	Baccaurea ramiflora Lour.
1120056	6.3	235.7	4.3	Garcinia cowa Roxb.
1120058	7	238.05	1.2	Dichapetalum gelonioides (Roxb.) Engl.
1120061	9	238.8	2.7	Pseuduvaria indochinensis Merr.
1120062	9.8	238.9	4.8	Pittosporopsis kerrii Craib
1120064	7.8	231.05	1.5	Mezzettiopsis creaghii Ridl.
1120066	7.5	233.2	1.8	Dichapetalum gelonioides (Roxb.) Engl.
1120070	11.5	230.8	3.9	Leea compactiflora Kurz
1120072	14.6	232.5	2.4	Baccaurea ramiflora Lour.
1120073	14.7	232.6	2.9	Harpullia cupanioides Roxb.
1120074	14.6	232.5	4.9	Leea compactiflora Kurz
1120075	11.8	237	1.5	Antidesma montanum Blume
1120077	11.5	236.5	4.5	Pittosporopsis kerrii Craib
1120078	12	236.5	1.8	Cinnamomum bejolghota (Buch.-Ham.) Sweet
1120079	12.5	238.5	1.2	Pittosporopsis kerrii Craib
1120083	15.3	236.3	1.4	Parashorea chinensis Wang Hsie
1120084	15.7	236	2.8	Pterospermum menglunense H. H. Hsue
1120088	17.5	237.5	3	Saurauia cerea Griff. ex Dyer
1120089	17.2	237	2.8	Dichapetalum gelonioides (Roxb.) Engl.
1120090	17.5	237	4.2	Garcinia cowa Roxb.
1120092	19.7	237.5	2.6	Garcinia cowa Roxb.
1120093	18.5	236	1.1	Pterospermum menglunense H. H. Hsue
1120095	17	233.8	2.7	Baccaurea ramiflora Lour.
1120096	16	233.75	1.9	Leea compactiflora Kurz
1120097	16	233.8	2.2	Parashorea chinensis Wang Hsie
1120098	16.5	234.1	1.1	Saprosma ternata Hook. f.
1120099	17.5	233	3.3	Diospyros hasseltii Zoll.
1120101	15	231.5	1.8	Leea compactiflora Kurz
1120102	17	230.8	3.4	Leea compactiflora Kurz
1120103	19.5	233.8	2.5	Leea compactiflora Kurz
1120104	16	235.2	1	Parashorea chinensis Wang Hsie
1120106	10.6	223	3.9	Pittosporopsis kerrii Craib
1120107	10.5	224.9	1.2	Pseuduvaria indochinensis Merr.
1120108	12.3	222.8	4.7	Harpullia cupanioides Roxb.
1120109	14.2	224.6	4.5	Cinnamomum bejolghota (Buch.-Ham.) Sweet
1120110	12.5	226.1	1.7	Harpullia cupanioides Roxb.
1120112	12.2	227.5	1.3	Leea compactiflora Kurz
1120113	12.8	227.9	2.3	Pittosporopsis kerrii Craib
1120114	12	227.5	2.7	Baccaurea ramiflora Lour.
1120117	12	229.4	1.8	Leea compactiflora Kurz
1120118	12	229.5	1.4	Leea compactiflora Kurz
1120120	15.4	227.2	4.5	Dysoxylum hongkongense (Tutcher) Merr.
1120121	18.5	229.6	2.2	Mezzettiopsis creaghii Ridl.
1120122	19.5	229	3.2	Garcinia cowa Roxb.
1120123	19.3	228	4.3	Ficus sp. 1
1120124	19.6	226.5	1.3	Dichapetalum gelonioides (Roxb.) Engl.
1120125	15	223.8	1.8	Garcinia cowa Roxb.
1120126	18.2	224.3	4.1	Cinnamomum bejolghota (Buch.-Ham.) Sweet
1120130	18	220.5	4.1	Syzygium latilimbum (Merr.) Merr. & L. M. Perry
1130008	2	256.5	1.6	Pittosporopsis kerrii Craib
1130010	2	255.8	1.5	Pittosporopsis kerrii Craib
1130013	4.5	258.2	1.6	Pittosporopsis kerrii Craib
1130017	7.2	255.8	3	Pittosporopsis kerrii Craib
1130018	6.1	256.5	1.4	Pittosporopsis kerrii Craib
1130021	9.8	258	2.1	Eurya austroyunnanensis T. L. Ming & H. Chu
1130026	13	250.4	4	Phoebe lanceolata (Nees) Nees
1130027	13	250.9	1.6	Parashorea chinensis Wang Hsie
1130028	13.3	250.15	4.4	Phoebe lanceolata (Nees) Nees
1130030	11.7	253.5	1.5	Leea compactiflora Kurz
1130038	13.5	260	3.2	Oreocnide frutescens (Thunb.) Miq.
1130039	15	257	4.3	Pittosporopsis kerrii Craib
1130044	16.8	252.5	2.6	Leea compactiflora Kurz
1130045	17.1	252	2.6	Pseuduvaria indochinensis Merr.
1130047	17.5	252	4.1	Baccaurea ramiflora Lour.
1130049	18.6	253.8	2.2	Pittosporopsis kerrii Craib
1130055	11.2	245.8	4.8	Dichapetalum gelonioides (Roxb.) Engl.
1130059	12.5	247.5	4.6	Pittosporopsis kerrii Craib
1130061	14.7	247.5	2.3	Leea compactiflora Kurz
1130063	16.1	247.5	3	Pittosporopsis kerrii Craib
1130064	17	247	2.3	Harpullia cupanioides Roxb.
1130065	17.5	248	3.6	Syzygium latilimbum (Merr.) Merr. & L. M. Perry
1130066	15	246.5	2.2	Trigonostemon thyrsoideum Stapf
1130067	16.3	247.5	1.7	Urophyllum chinense Merr. & Chun
1130068	18	246.2	3.8	Diospyros hasseltii Zoll.
1130069	18.5	247.5	2.3	Saprosma ternata Hook. f.
1130070	19.8	245.2	3.4	Ficus fistulosa Reinw. ex Blume
1130072	19.7	244	3.8	Cleidion brevipetiolatum Pax & K. Hoffm.
1130074	19.6	242.5	2	Pittosporopsis kerrii Craib
1130075	19.6	242	2.6	Magnolia henryi Dunn
1130076	19.5	242	4.8	Ailanthus triphysa (Dennst.) Alston
1130079	9.8	242	1.2	Magnolia henryi Dunn
1130080	15.2	249.5	1.4	Parashorea chinensis Wang Hsie
1130081	17.3	251.4	4.1	Leea compactiflora Kurz
1130082	17	249.4	1.4	Harpullia cupanioides Roxb.
1130085	18.3	249.7	1.4	Saprosma ternata Hook. f.
1130086	19	250	2.1	Antidesma montanum Blume
1130091	11.2	240.3	1.9	Cinnamomum bejolghota (Buch.-Ham.) Sweet
1140003	1.5	263.5	2.1	Pittosporopsis kerrii Craib
1140005	0.5	264.5	1.6	Harpullia cupanioides Roxb.
1140009	3.9	264.6	1.4	Antidesma montanum Blume
1140011	3	265.2	1.6	Symplocos cochinchinensis (Lour.) S. Moore
1140013	3	267.5	1.3	Harpullia cupanioides Roxb.
1140015	3.6	266.4	2.3	Parashorea chinensis Wang Hsie
1140018	9.95	269.6	4.4	Ficus langkokensis Drake
1140021	5.2	262.4	2	Aidia yunnanensis (Hutch.) T. Yamaz.
1140025	5.2	262	3.6	Aidia yunnanensis (Hutch.) T. Yamaz.
1140026	5.6	260.8	4.8	Pittosporopsis kerrii Craib
1140027	6.5	262.1	2.2	Aidia yunnanensis (Hutch.) T. Yamaz.
1140028	7.5	263	1.5	Pittosporopsis kerrii Craib
1140029	8.5	263.5	1.5	Pittosporopsis kerrii Craib
1140030	8.7	263.7	4.1	Pittosporopsis kerrii Craib
1140031	9	264.5	3.5	Saprosma ternata Hook. f.
1140032	9.95	264.95	2.1	Ficus langkokensis Drake
1140033	9.95	263.8	2	Saprosma ternata Hook. f.
1140034	8	263.3	2.5	Ficus fistulosa Reinw. ex Blume
1140042	3	272.5	4.3	Pittosporopsis kerrii Craib
1140045	3.2	271.5	2.8	Ficus langkokensis Drake
1140047	0.6	276.5	4.2	Phoebe lanceolata (Nees) Nees
1140048	3.3	276.8	4.2	Baccaurea ramiflora Lour.
1140049	3	276.3	2.8	Pittosporopsis kerrii Craib
1140050	3.3	276	2.2	Baccaurea ramiflora Lour.
1140051	3.6	275.6	1.9	Phoebe lanceolata (Nees) Nees
1140052	3.6	275.1	1.8	Saprosma ternata Hook. f.
1140054	3.8	278.3	4.6	Pittosporopsis kerrii Craib
1140055	2.5	278	2.7	Phoebe lanceolata (Nees) Nees
1140056	5.35	277.4	2.7	Pittosporopsis kerrii Craib
1140058	6.7	278.95	4	Pittosporopsis kerrii Craib
1140060	7.7	279.3	3.2	Ficus langkokensis Drake
1140061	8.5	279	3.5	Urophyllum chinense Merr. & Chun
1140063	9.1	276.6	2.1	Pittosporopsis kerrii Craib
1140064	8	276.8	1.3	Urophyllum chinense Merr. & Chun
1140065	6.5	274	2.2	Pittosporopsis kerrii Craib
1140066	5.8	273.5	3.3	Baccaurea ramiflora Lour.
1140072	11.4	271.8	4.7	Pittosporopsis kerrii Craib
1140073	11.6	272	2	Saprosma ternata Hook. f.
1140074	11.7	272.1	2.3	Saprosma ternata Hook. f.
1140075	12.3	271.4	2.6	Ficus langkokensis Drake
1140077	13	271.7	1.7	Garcinia lancilimba C. Y. Wu ex Y. H. Li
1140078	13.2	273.3	4.1	Ficus langkokensis Drake
1140079	13.1	273.3	2.1	Ficus langkokensis Drake
1140081	12.3	271.1	1.3	Baccaurea ramiflora Lour.
1140082	13.2	276.2	4.8	Pittosporopsis kerrii Craib
1140084	13.55	279.15	4.5	Ficus langkokensis Drake
1140085	18.8	279.4	4.5	Ficus langkokensis Drake
1140087	16.7	278.6	2.1	Pittosporopsis kerrii Craib
1140089	17	277.9	1.7	Elaeocarpus glabripetalus var. alatus (Kunth) Hung T. Chang
1140092	18.5	274.7	1.4	Dichapetalum gelonioides (Roxb.) Engl.
1140093	18.8	274.6	3.6	Pittosporopsis kerrii Craib
1140096	16.3	273	2.1	Saprosma ternata Hook. f.
1140097	18	274.1	3	Elaeocarpus varunua Buch.-Ham.
1140098	18.5	271.9	2.1	Saprosma ternata Hook. f.
1140103	14.5	263	2.6	Magnolia henryi Dunn
1140106	13	263.3	3.1	Urophyllum chinense Merr. & Chun
1140107	12.5	264.8	1.7	Urophyllum chinense Merr. & Chun
1140108	13.7	263.7	1.8	Urophyllum chinense Merr. & Chun
1140109	12.2	260.6	1.8	Harpullia cupanioides Roxb.
1140110	11.1	265.5	1.5	Urophyllum chinense Merr. & Chun
1140114	16.7	269.8	2.9	Urophyllum chinense Merr. & Chun
1140119	16	263.6	1.6	Leea compactiflora Kurz
1140120	15.6	262.4	1.8	Urophyllum chinense Merr. & Chun
1140122	15.1	261.5	3.9	Baccaurea ramiflora Lour.
1140124	17.4	261.3	1.9	Knema globularia (Lam.) Warb.
1140091	19.8	279.6	2.4	Engelhardia spicata Lesch. ex Blume
1150005	2.5	283	2.5	Garcinia cowa Roxb.
1150007	3.9	284.6	2.1	Pittosporopsis kerrii Craib
1150008	4.1	284.5	1.2	Saprosma ternata Hook. f.
1150009	1	284.7	4.1	Ficus langkokensis Drake
1150014	0.6	288.2	4.1	Dolichandrone stipulata (Wall.) Benth. & Hook. f.
1150015	2.8	288.7	1.1	Pittosporopsis kerrii Craib
1150018	3.9	289.5	2.6	Pittosporopsis kerrii Craib
1150019	5.05	288.3	4.3	Phoebe lanceolata (Nees) Nees
1150020	5.1	287.2	1.2	Baccaurea ramiflora Lour.
1150021	6	286.8	1.5	Ficus langkokensis Drake
1150023	6.5	286.9	1	Pittosporopsis kerrii Craib
1150027	9.95	286.8	3.2	Pittosporopsis kerrii Craib
1150028	9.7	285.5	4.1	Saprosma ternata Hook. f.
1150030	6.8	282	4.4	Ficus fistulosa Reinw. ex Blume
1150032	6.3	282	1.4	Ficus langkokensis Drake
1150033	8.3	281.1	2.3	Pittosporopsis kerrii Craib
1150036	9	280.1	4.6	Baccaurea ramiflora Lour.
1150038	5.4	284.9	4.5	Ficus langkokensis Drake
1150039	5.1	284.7	1.8	Ficus langkokensis Drake
1150041	3	291	1.1	Lithocarpus vestitus (Hickel & A. Camus) A. Camus
1150046	1.9	294.8	1.7	Ficus chrysocarpa Reinw.
1150047	4.95	290.1	1	Baccaurea ramiflora Lour.
1150048	4.9	290.1	1.7	Baccaurea ramiflora Lour.
1150050	4.5	298.8	1.4	Glochidion lanceolarium (Roxb.) Voigt
1150054	5.7	298.5	3.6	Garcinia cowa Roxb.
1150058	8.3	291.1	4.9	Pittosporopsis kerrii Craib
1150059	8.9	291.2	4.5	Pittosporopsis kerrii Craib
1150063	9.5	294.3	1.2	Lithocarpus vestitus (Hickel & A. Camus) A. Camus
1150064	6.3	293.7	4.6	Pittosporopsis kerrii Craib
1150065	11.3	292.9	1.9	Pometia tomentosa (Blume) Teijsm. & Binn.
1150066	11.7	292.8	4.2	Saprosma ternata Hook. f.
1150067	11.4	292.2	4.5	Pittosporopsis kerrii Craib
1150068	10.6	290.8	3.4	Ficus fistulosa Reinw. ex Blume
1150069	12.8	293	3.5	Garcinia cowa Roxb.
1150070	13.5	291.6	1.5	Pittosporopsis kerrii Craib
1150071	13.9	291.3	2.5	Ficus langkokensis Drake
1150074	13.5	294.9	1	Pseuduvaria indochinensis Merr.
1150076	10.05	294.7	3.7	Ficus chrysocarpa Reinw.
1150077	10.9	294.7	1.1	Saprosma ternata Hook. f.
1150078	11.2	294.9	1.2	Saprosma ternata Hook. f.
1150082	13.3	295.5	4.7	Ficus langkokensis Drake
1150084	12.8	297.6	3.5	Symplocos cochinchinensis (Lour.) S. Moore
1150085	12.5	298.5	4	Ficus langkokensis Drake
1150086	13	298.9	3.2	Ficus langkokensis Drake
1150090	11.5	298.5	2	Antidesma japonicum Siebold & Zucc.
1150091	15.4	299.9	1.3	Ficus fistulosa Reinw. ex Blume
1150092	16.3	299.9	1.9	Pittosporopsis kerrii Craib
1150095	18.6	298.7	3.5	Ficus langkokensis Drake
1150096	19.8	299.9	1.9	Glycosmis lucida Wall. ex C. C. Huang
1150097	18.6	296.7	2.1	Garcinia cowa Roxb.
1150099	16.2	294.4	1.2	Saprosma ternata Hook. f.
1150100	15.9	293.3	4.4	Ficus fistulosa Reinw. ex Blume
1150102	19.5	294.5	2.5	Pittosporopsis kerrii Craib
1150103	17.5	291.8	4.4	Ailanthus triphysa (Dennst.) Alston
1150105	15.8	290.7	1.2	Dichapetalum gelonioides (Roxb.) Engl.
1150107	19.9	291.7	4.8	Pittosporopsis kerrii Craib
1150109	12	283.6	1.3	Cinnamomum bejolghota (Buch.-Ham.) Sweet
1150112	14	284.5	1.9	Lasianthus verticillatus (Lour.) Merr.
1150113	14.6	284.5	2.7	Baccaurea ramiflora Lour.
1150114	14.2	282.7	1.5	Pittosporopsis kerrii Craib
1150115	13.7	281.3	3.3	Pittosporopsis kerrii Craib
1150118	10.4	287	4.1	Pittosporopsis kerrii Craib
1150119	11.6	287.5	1.1	Saprosma ternata Hook. f.
1150123	10.1	289.3	1.5	Pittosporopsis kerrii Craib
1150124	13.6	289.2	2	Pittosporopsis kerrii Craib
1150125	13.5	289.3	1	Pittosporopsis kerrii Craib
1150127	14.8	289.9	1	Pometia tomentosa (Blume) Teijsm. & Binn.
1150131	14	287.7	2.2	Garcinia cowa Roxb.
1150132	14.3	287.2	2.6	Baccaurea ramiflora Lour.
1150134	13.5	285.7	2.1	Urophyllum chinense Merr. & Chun
1150136	14	285.1	3.8	Castanopsis megaphylla Hu
1150137	12.1	286.3	3	Ficus langkokensis Drake
1150139	16.7	289.5	2.3	Pittosporopsis kerrii Craib
1150141	17.7	288.9	4.6	Pittosporopsis kerrii Craib
1150146	19.7	286.8	4.4	Dichapetalum gelonioides (Roxb.) Engl.
1150149	16.2	282.4	2	Saprosma ternata Hook. f.
1150151	17.7	283.6	1.4	Ficus fistulosa Reinw. ex Blume
1150152	19.9	284.9	1.6	Ficus fistulosa Reinw. ex Blume
1150153	18.5	281.9	1.1	Pittosporopsis kerrii Craib
1150156	17.3	282.5	4.6	Pittosporopsis kerrii Craib
1150157	16.5	281.1	3.6	Pittosporopsis kerrii Craib
1150158	17.8	280.1	2.4	Cinnamomum bejolghota (Buch.-Ham.) Sweet
1150159	9.7	296.7	2.7	Ficus langkokensis Drake
1160001	1.8	301.5	2.2	Eurya austroyunnanensis T. L. Ming & H. Chu
1160003	2	302	2.1	Pittosporopsis kerrii Craib
1160005	0.9	304	1.2	Saprosma ternata Hook. f.
1160007	2.5	304.2	1.4	Pittosporopsis kerrii Craib
1160008	2.4	304.2	1.1	Ficus hirta Vahl
1160009	0.7	305.4	2.2	Pittosporopsis kerrii Craib
1160012	2.7	305.4	2.5	Saprosma ternata Hook. f.
1160015	2	307.5	1.4	Pittosporopsis kerrii Craib
1160017	1.5	309.4	3.1	Sterculia lanceolata Cav.
1160019	4	307.6	3.4	Turpinia pomifera (Roxb.) DC.
1160022	7	308.6	3.5	Harpullia cupanioides Roxb.
1160023	5.5	307.4	1.6	Pittosporopsis kerrii Craib
1160024	6.8	306.5	3	Ficus fistulosa Reinw. ex Blume
1160027	9.85	309	1.9	Pittosporopsis kerrii Craib
1160028	7.5	309.7	1.3	Ficus chrysocarpa Reinw.
1160030	9.1	303.5	1.4	Dysoxylum binectariferum (Roxb.) Hook. f. ex Bedd.
1160032	7	304.4	2.3	Dysoxylum binectariferum (Roxb.) Hook. f. ex Bedd.
1160034	9.7	301.3	1	Pittosporopsis kerrii Craib
1160035	1.7	311.5	4.6	Phoebe lanceolata (Nees) Nees
1160036	1.5	311.3	4	Pittosporopsis kerrii Craib
1160038	0.2	313.7	4.2	Pittosporopsis kerrii Craib
1160040	1.9	314.5	1.8	Ficus langkokensis Drake
1160041	2.6	312.5	2.1	Garcinia cowa Roxb.
1160044	3	314.9	3.8	Pittosporopsis kerrii Craib
1160045	4.9	313.5	4.6	Pittosporopsis kerrii Craib
1160046	4.8	313.8	3.1	Aporusa yunnanensis (Pax & K. Hoffm.) F. P. Metcalf
1160049	1.2	315	2.3	Eurya austroyunnanensis T. L. Ming & H. Chu
1160055	2.8	319	1.8	Pittosporopsis kerrii Craib
1160056	4.3	319	2.1	Saprosma ternata Hook. f.
1160057	3	317.5	1.4	Lithocarpus vestitus (Hickel & A. Camus) A. Camus
1160059	5.8	318	1.3	Saprosma ternata Hook. f.
1160061	7	316.9	3.6	Sterculia lanceolata Cav.
1160063	6.9	316.2	3.1	Pittosporopsis kerrii Craib
1160066	9	317.8	1.6	Sterculia lanceolata Cav.
1160067	9.9	316.2	2.5	Parashorea chinensis Wang Hsie
1160069	8.2	314.8	3.2	Saprosma ternata Hook. f.
1160070	8.7	312.5	4.8	Pittosporopsis kerrii Craib
1160074	11.5	310	3.7	Garcinia cowa Roxb.
1160077	10.9	312.5	2.5	Oreocnide frutescens (Thunb.) Miq.
1160078	10	314.2	4.6	Ficus chrysocarpa Reinw.
1160079	10.8	314.3	3.8	Pittosporopsis kerrii Craib
1160082	14.8	313.9	1	Dichapetalum gelonioides (Roxb.) Engl.
1160083	13.8	313	1	Sterculia lanceolata Cav.
1160084	13.5	313	1.6	Ficus chrysocarpa Reinw.
1160091	19.2	318.7	2.4	Aporusa yunnanensis (Pax & K. Hoffm.) F. P. Metcalf
1160092	15.6	314	2.1	Glochidion lanceolarium (Roxb.) Voigt
1160096	19.1	312.7	2.2	Dichapetalum gelonioides (Roxb.) Engl.
1160097	18.5	312.5	3.3	Amoora duodecimantha H. Zhu & H. Wang
1160098	19	310.5	2.5	Baccaurea ramiflora Lour.
1160101	10.8	300.4	2.8	Pittosporopsis kerrii Craib
1160102	10.9	300.5	2.2	Phoebe lanceolata (Nees) Nees
1160103	11.8	302	1.1	Sterculia lanceolata Cav.
1160107	11.1	304.4	1.6	Pittosporopsis kerrii Craib
1160108	11.6	304.8	1.1	Parashorea chinensis Wang Hsie
1160109	12.5	304.9	2.3	Garcinia cowa Roxb.
1160111	13	304.5	1.8	Saprosma ternata Hook. f.
1160114	14.4	301.5	1.4	Ficus langkokensis Drake
1160117	11.4	305.4	3.6	Phoebe lanceolata (Nees) Nees
1160122	18.6	307	3.9	Pittosporopsis kerrii Craib
1160128	19.5	303	3.5	Pittosporopsis kerrii Craib
1160130	18.6	300.6	1.1	Urophyllum chinense Merr. & Chun
1160131	6	313	1.3	Alseodaphne petiolaris (Meisn.) Hook. f.
1170002	1.5	320.2	1.7	Sterculia lanceolata Cav.
1170003	0.6	320.3	1.2	Parashorea chinensis Wang Hsie
1170004	1	320.7	1.5	Ficus hirta Vahl
1170006	3.4	323.3	1.6	Antidesma japonicum Siebold & Zucc.
1170007	4.5	323.6	3.4	Schefflera bodinieri (H. Lév.) Rehder
1170010	2.1	328	4.9	Ficus fistulosa Reinw. ex Blume
1170011	5.2	327.7	3	Pittosporopsis kerrii Craib
1170014	8.8	329.4	1.2	Pittosporopsis kerrii Craib
1170016	8.1	327.2	3.4	Phoebe lanceolata (Nees) Nees
1170018	9.4	326.4	3.5	Pittosporopsis kerrii Craib
1170021	9.4	325.1	4.5	Glochidion lanceolarium (Roxb.) Voigt
1170022	7.2	323.5	2.6	Pittosporopsis kerrii Craib
1170024	9	323	2.8	Pittosporopsis kerrii Craib
1170029	3.2	331.4	3.4	Pittosporopsis kerrii Craib
1170030	4.4	332.9	2.2	Ficus fistulosa Reinw. ex Blume
1170031	3.9	333.5	2	Pittosporopsis kerrii Craib
1170032	1.2	333	4.7	Lithocarpus vestitus (Hickel & A. Camus) A. Camus
1170033	3.3	335.1	4.4	Aporusa yunnanensis (Pax & K. Hoffm.) F. P. Metcalf
1170034	3.4	335.2	4.5	Garcinia cowa Roxb.
1170036	2.5	335.5	2.4	Pittosporopsis kerrii Craib
1170038	1.3	337.5	1	Dichapetalum gelonioides (Roxb.) Engl.
1170039	0.3	337.9	3.4	Ficus fistulosa Reinw. ex Blume
1170040	2.5	337.5	1.2	Schefflera bodinieri (H. Lév.) Rehder
1170041	2.45	337.51	1.3	Pittosporopsis kerrii Craib
1170046	9.2	338.3	1.3	Garcinia cowa Roxb.
1170049	7.5	335.9	3.7	Pittosporopsis kerrii Craib
1170050	9.9	332.8	1.3	Pittosporopsis kerrii Craib
1170052	7.3	334.1	3.3	Pittosporopsis kerrii Craib
1170055	5.7	333.3	2.2	Pittosporopsis kerrii Craib
1170057	8	334.5	2.1	Phoebe lanceolata (Nees) Nees
1170059	9.8	332.3	3	Garcinia cowa Roxb.
1170060	9.6	331.2	4.1	Pittosporopsis kerrii Craib
1170062	10.65	331	1.7	Pittosporopsis kerrii Craib
1170063	11.5	330.5	2.7	Phoebe lanceolata (Nees) Nees
1170064	11.5	331.5	3.8	Phoebe lanceolata (Nees) Nees
1170065	11	332	1	Garcinia cowa Roxb.
1170067	12.4	333.7	1.2	Pittosporopsis kerrii Craib
1170068	12	332	1.6	Saprosma ternata Hook. f.
1170069	12.2	332	1.7	Schefflera bodinieri (H. Lév.) Rehder
1170070	13	334.8	4	Baccaurea ramiflora Lour.
1170072	14.5	333	3.7	Pittosporopsis kerrii Craib
1170073	14.4	335.5	3.5	Aporusa yunnanensis (Pax & K. Hoffm.) F. P. Metcalf
1170074	13.5	335	1.5	Baccaurea ramiflora Lour.
1170076	14	336.7	3	Phoebe lanceolata (Nees) Nees
1170078	10.2	339.2	2	Pittosporopsis kerrii Craib
1170079	10.2	336.5	2.6	Pittosporopsis kerrii Craib
1170080	10.2	336.3	3.4	Pittosporopsis kerrii Craib
1170083	18.8	339.5	2.4	Alchornea tiliifolia (Benth.) Müll. Arg.
1170085	18	335.6	2.6	Pittosporopsis kerrii Craib
1170086	19.9	335	4.3	Phoebe lanceolata (Nees) Nees
1170087	16.6	333	1.6	Pittosporopsis kerrii Craib
1170088	16	331.5	2.5	Garcinia cowa Roxb.
1170089	15.6	331.2	1.2	Dolichandrone stipulata (Wall.) Benth. & Hook. f.
1170090	15	330.5	3.4	Syzygium latilimbum (Merr.) Merr. & L. M. Perry
1170092	16.8	330.6	2	Phoebe lanceolata (Nees) Nees
1170093	19.4	330.8	4.9	Garcinia cowa Roxb.
1170096	12.5	323.1	2.5	Phoebe lanceolata (Nees) Nees
1170098	14	325	2	Alchornea tiliifolia (Benth.) Müll. Arg.
1170099	14.2	325.7	2.1	Alchornea tiliifolia (Benth.) Müll. Arg.
1170100	13.8	325.8	1.9	Croton kongensis Gagnep.
1170103	12	328.5	4.7	Alchornea tiliifolia (Benth.) Müll. Arg.
1170104	10.5	328.6	2.8	Pittosporopsis kerrii Craib
1170106	15	329.8	3	Dichapetalum gelonioides (Roxb.) Engl.
1170108	15.9	329.6	1.7	Phoebe lanceolata (Nees) Nees
1170109	15.7	328	3	Pittosporopsis kerrii Craib
1170112	18.2	326.8	2.7	Pittosporopsis kerrii Craib
1170113	18.5	325.15	2.6	Phoebe lanceolata (Nees) Nees
1170115	19.7	327	4.7	Lindera metcalfiana var.dictyophylla (C.K. Allen) H. B. Cui
1170118	19	323	2	Saprosma ternata Hook. f.
1170122	15.4	320.6	3.1	Pittosporopsis kerrii Craib
1180004	5.4	342.5	3.9	Phoebe lanceolata (Nees) Nees
1180005	0.7	344.75	4.6	Syzygium rockii Merr. & L. M. Perry
1180006	1.3	346.4	1.2	Ficus chrysocarpa Reinw.
1180007	3.3	345.5	3	Garcinia cowa Roxb.
1180010	6	348.8	3.5	Sterculia lanceolata Cav.
1180014	9.6	346.5	1.4	Castanopsis echidnocarpa Hook. f. & Thomson ex Miq.
1180015	7.7	347.2	1.8	Pittosporopsis kerrii Craib
1180017	9	345.7	1.8	Ardisia thyrsiflora D. Don
1180018	9.3	345.7	1.1	Tabernaemontana corymbosa Roxb. ex Wall.
1180020	5.15	346.9	2	Dichapetalum gelonioides (Roxb.) Engl.
1180021	7.5	344.2	1.4	Garcinia cowa Roxb.
1180024	7.6	344.3	3.4	Phoebe lanceolata (Nees) Nees
1180025	7.5	344.4	4.7	Phoebe lanceolata (Nees) Nees
1180026	7.6	344.1	1.3	Phoebe lanceolata (Nees) Nees
1180029	6.6	341.7	1.7	Ficus hirta Vahl
1180032	9	342.7	1.9	Metadina trichotoma (Zoll. & Moritzi) Bakh. f.
1180033	9.8	343.9	1	Alchornea tiliifolia (Benth.) Müll. Arg.
1180035	8.9	341	4.8	Phoebe lanceolata (Nees) Nees
1180036	8.7	341	3.2	Phoebe lanceolata (Nees) Nees
1180037	8.6	341	1.7	Phoebe lanceolata (Nees) Nees
1180039	3	353.8	1.5	Baccaurea ramiflora Lour.
1180040	2.5	351	1.2	Schefflera bodinieri (H. Lév.) Rehder
1180041	3.2	353.8	1.5	Baccaurea ramiflora Lour.
1180044	3.5	353.4	1.4	Ficus fistulosa Reinw. ex Blume
1180045	2.5	354.3	4.5	Baccaurea ramiflora Lour.
1180046	0.6	353.9	1.3	Baccaurea ramiflora Lour.
1180047	0.2	354.5	3.7	Xanthophyllum siamense Craib
1180048	0	354.7	2.8	Baccaurea ramiflora Lour.
1180049	2.2	357.5	2.3	Phoebe lanceolata (Nees) Nees
1180050	2.5	357.4	3.3	Phoebe lanceolata (Nees) Nees
1180051	2.5	357.5	1	Phoebe lanceolata (Nees) Nees
1180052	0.1	358.7	4.1	Phoebe minutiflora H. W. Li
1180053	0.4	359.7	4.6	Phoebe minutiflora H. W. Li
1180054	0.2	358	1.4	Lindera metcalfiana var.dictyophylla (C.K. Allen) H. B. Cui
1180055	1.1	359.6	4.6	Garcinia cowa Roxb.
1180057	2.8	358.5	1.5	Elaeocarpus austroyunnanensis Hu
1180058	3.8	359	1.8	Garcinia cowa Roxb.
1180059	4	355.1	1.6	Garcinia cowa Roxb.
1180060	6.1	356.9	1	Garcinia cowa Roxb.
1180061	5.8	357.5	2	Garcinia cowa Roxb.
1180063	7.5	359.95	4.9	Phoebe lanceolata (Nees) Nees
1180066	9.7	356.5	4.4	Phoebe lanceolata (Nees) Nees
1180067	9.5	356.4	3	Phoebe lanceolata (Nees) Nees
1180069	9.8	356.3	4.5	Phoebe lanceolata (Nees) Nees
1180070	6.2	354.5	3.5	Eurya austroyunnanensis T. L. Ming & H. Chu
1180071	7.8	354.3	1.2	Alchornea tiliifolia (Benth.) Müll. Arg.
1180072	5.5	354.6	1.8	Pittosporopsis kerrii Craib
1180073	5.9	354.2	3.7	Pittosporopsis kerrii Craib
1180077	9.4	350.3	2.6	Phoebe lanceolata (Nees) Nees
1180078	9.8	350.4	1.1	Tabernaemontana corymbosa Roxb. ex Wall.
1180079	9.8	352.5	1.4	Alchornea tiliifolia (Benth.) Müll. Arg.
1180080	9.4	353	2.1	Canarium subulatum Guill.
1180081	11.2	354.8	2.4	Pittosporopsis kerrii Craib
1180084	11.4	353.9	1.4	Pittosporopsis kerrii Craib
1180085	10.8	352.5	1.4	Litsea verticillata Hance
1180086	12.8	353.1	1.4	Alchornea tiliifolia (Benth.) Müll. Arg.
1180087	12	354.5	1	Tarennoidea wallichii (Hook. f.) Tirveng. & Sastre
1180088	12.7	354.6	2.1	Alchornea tiliifolia (Benth.) Müll. Arg.
1180089	11.5	352	3	Pittosporopsis kerrii Craib
1180090	11.9	352	1.2	Tabernaemontana corymbosa Roxb. ex Wall.
1180094	14.3	351.6	1.3	Dichapetalum gelonioides (Roxb.) Engl.
1180096	11.8	355.15	3.1	Alchornea tiliifolia (Benth.) Müll. Arg.
1180097	11.9	356.2	2	Ficus hirta Vahl
1180099	13.5	358	3.5	Ficus langkokensis Drake
1180102	10.8	355.8	4.6	Ficus langkokensis Drake
1180103	15.8	357	1.7	Sterculia lanceolata Cav.
1180104	16.5	356.3	1.7	Pittosporopsis kerrii Craib
1180105	16.9	356.3	4.7	Phoebe lanceolata (Nees) Nees
1180106	15.3	359.4	3.7	Ficus fistulosa Reinw. ex Blume
1180108	18.5	359.4	3.8	Phoebe minutiflora H. W. Li
1180109	18.4	359.9	3.4	Phoebe minutiflora H. W. Li
1180113	19.4	353.6	4.6	Phoebe lanceolata (Nees) Nees
1180114	19.3	353.6	2.7	Phoebe lanceolata (Nees) Nees
1180115	19.3	353.5	1.4	Phoebe lanceolata (Nees) Nees
1180117	15.8	354.7	4.9	Alchornea tiliifolia (Benth.) Müll. Arg.
1180118	16.5	353.5	1.3	Ficus langkokensis Drake
1180120	19.5	350.5	2.1	Pittosporopsis kerrii Craib
1180121	19.5	350.4	1.6	Pittosporopsis kerrii Craib
1180122	16.8	350.7	1.3	Ficus fistulosa Reinw. ex Blume
1180123	11	340.3	4.1	Phoebe lanceolata (Nees) Nees
1180125	11.7	340.5	2.5	Phoebe lanceolata (Nees) Nees
1180126	11.5	340.6	1.7	Phoebe lanceolata (Nees) Nees
1180127	10.4	341.1	3.3	Phoebe lanceolata (Nees) Nees
1180128	10.2	343	3.7	Aporusa yunnanensis (Pax & K. Hoffm.) F. P. Metcalf
1180129	10.8	344.5	1.9	Castanopsis echidnocarpa Hook. f. & Thomson ex Miq.
1180131	13.3	344.1	1.2	Baccaurea ramiflora Lour.
1180133	13.5	343.5	3.1	Cinnamomum bejolghota (Buch.-Ham.) Sweet
1180134	13.5	344	1.1	Baccaurea ramiflora Lour.
1180135	13	344.9	3	Knema furfuracea (Hook. f. & Thomson) Warb.
1180136	13.5	345.4	4	Chisocheton siamensis Craib.
1180140	14.1	347	3.7	Cinnamomum bejolghota (Buch.-Ham.) Sweet
1180141	10	345.8	1.8	Pittosporopsis kerrii Craib
1180146	19.4	349.5	3.3	Alchornea tiliifolia (Benth.) Müll. Arg.
1180147	19	348	1.4	Alchornea tiliifolia (Benth.) Müll. Arg.
1180148	17	347.5	1	Antidesma japonicum Siebold & Zucc.
1180151	16.8	344	1.4	Tabernaemontana corymbosa Roxb. ex Wall.
1180152	19.2	344.4	1.4	Pittosporopsis kerrii Craib
1180153	19.3	344.5	1	Garcinia cowa Roxb.
1180154	19.3	343.5	4.1	Pittosporopsis kerrii Craib
1180155	17.5	342.5	1.3	Garcinia cowa Roxb.
1180156	17.5	342	3.8	Pittosporopsis kerrii Craib
1180157	17.8	340.5	1.2	Alchornea tiliifolia (Benth.) Müll. Arg.
1180158	17.8	340.7	3	Alchornea tiliifolia (Benth.) Müll. Arg.
1180160	16	340.2	1.8	Alchornea tiliifolia (Benth.) Müll. Arg.
1180161	19.9	348	1.8	Ardisia thyrsiflora D. Don
1180202	18.3	359.8	1	Phoebe minutiflora H. W. Li
1180203	19.95	348.8	1	Ficus fistulosa Reinw. ex Blume
1180204	18.8	344.8	1	Dichapetalum gelonioides (Roxb.) Engl.
1180205	19	340.7	1.2	Pittosporopsis kerrii Craib
1180098	12.5	357.2	3.6	Engelhardia spicata Lesch. ex Blume
1190001	0.2	360.3	2.4	Ardisia quinquegona Blume
1190002	0.6	362.7	3.1	Syzygium rockii Merr. & L. M. Perry
1190003	0.5	363	2	Alchornea tiliifolia (Benth.) Müll. Arg.
1190004	4	360.3	1.1	Ficus hirta Vahl
1190005	4.7	360.4	1.6	Alchornea tiliifolia (Benth.) Müll. Arg.
1190006	4	361.3	1.2	Castanopsis echidnocarpa Hook. f. & Thomson ex Miq.
1190007	4	361.4	1.1	Alchornea tiliifolia (Benth.) Müll. Arg.
1190008	4.1	361.6	1.6	Alchornea tiliifolia (Benth.) Müll. Arg.
1190010	4.55	362.95	1.4	Alchornea tiliifolia (Benth.) Müll. Arg.
1190011	4.6	363	1	Alchornea tiliifolia (Benth.) Müll. Arg.
1190012	4	363	1.2	Alchornea tiliifolia (Benth.) Müll. Arg.
1190015	4.6	364.8	1	Alchornea tiliifolia (Benth.) Müll. Arg.
1190016	3	363	3.1	Baccaurea ramiflora Lour.
1190017	1.8	363.2	1.5	Tabernaemontana corymbosa Roxb. ex Wall.
1190018	3.1	361.8	1.1	Alchornea tiliifolia (Benth.) Müll. Arg.
1190020	0.4	362.8	2.5	Alchornea tiliifolia (Benth.) Müll. Arg.
1190023	1.3	369	2.6	Pittosporopsis kerrii Craib
1190024	0.8	369.5	4.2	Dolichandrone stipulata (Wall.) Benth. & Hook. f.
1190025	3.2	368.7	2.2	Ficus chrysocarpa Reinw.
1190026	4	368	1.1	Ficus chrysocarpa Reinw.
1190028	6.2	365.4	1.3	Ardisia thyrsiflora D. Don
1190029	6	366	2.6	Alchornea tiliifolia (Benth.) Müll. Arg.
1190030	5.5	367.3	1.3	Ficus fistulosa Reinw. ex Blume
1190031	5.5	367.5	2	Pittosporopsis kerrii Craib
1190032	7.5	367.8	1.6	Alchornea tiliifolia (Benth.) Müll. Arg.
1190035	9.8	369	4.6	Pittosporopsis kerrii Craib
1190036	9.4	368.8	2	Ficus fistulosa Reinw. ex Blume
1190037	9	365.05	1	Pittosporopsis kerrii Craib
1190038	5.1	364	1	Alchornea tiliifolia (Benth.) Müll. Arg.
1190039	5.3	363.5	2.5	Alchornea tiliifolia (Benth.) Müll. Arg.
1190040	6.6	363	1.6	Alchornea tiliifolia (Benth.) Müll. Arg.
1190043	6.4	362.5	4.3	Pittosporopsis kerrii Craib
1190044	6.3	361.4	3.5	Eurya austroyunnanensis T. L. Ming & H. Chu
1190046	6.9	360.8	4.4	Phoebe lanceolata (Nees) Nees
1190047	7.3	361.2	1.8	Ficus langkokensis Drake
1190048	7	361.2	1.4	Eurya austroyunnanensis T. L. Ming & H. Chu
1190049	9.5	360.5	3.4	Phoebe lanceolata (Nees) Nees
1190053	7.4	362.5	1.5	Pittosporopsis kerrii Craib
1190054	7.7	362.7	3.4	Dolichandrone stipulata (Wall.) Benth. & Hook. f.
1190058	1.4	370.9	3.8	Baccaurea ramiflora Lour.
1190061	4.9	370.5	4.5	Eurya austroyunnanensis T. L. Ming & H. Chu
1190062	4.5	372.9	3.6	Baccaurea ramiflora Lour.
1190067	1.3	376.7	3.8	Ficus chrysocarpa Reinw.
1190070	2.5	379.4	3.7	Pittosporopsis kerrii Craib
1190073	6.9	376.1	4.4	Eurya austroyunnanensis T. L. Ming & H. Chu
1190075	9.8	376.2	2.9	Saprosma ternata Hook. f.
1190076	9.8	375.4	3.1	Garcinia cowa Roxb.
1190078	6.45	374.8	1.5	Pittosporopsis kerrii Craib
1190081	6.8	372.5	4.5	Lindera metcalfiana var.dictyophylla (C.K. Allen) H. B. Cui
1190084	8.5	374.7	1.3	Saprosma ternata Hook. f.
1190085	9.6	370.5	1.7	Chisocheton siamensis Craib.
1190089	12.6	371.1	2.1	Cinnamomum bejolghota (Buch.-Ham.) Sweet
1190090	11.9	373.6	3.4	Lindera metcalfiana var.dictyophylla (C.K. Allen) H. B. Cui
1190092	11.6	375.3	1.7	Ficus fistulosa Reinw. ex Blume
1190095	11.1	379	2.1	Garcinia cowa Roxb.
1190096	13.7	378.7	1.1	Ficus langkokensis Drake
1190100	17	375.1	2	Harpullia cupanioides Roxb.
1190106	11	360.5	1.8	Garcinia cowa Roxb.
1190108	12.5	361	2.1	Pittosporopsis kerrii Craib
1190109	10.05	363	4	Pittosporopsis kerrii Craib
1190110	10.5	363	2	Ficus langkokensis Drake
1190112	13.1	362.5	2.2	Saprosma ternata Hook. f.
1190113	14.65	362	1.5	Ficus fistulosa Reinw. ex Blume
1190114	14.5	364	4.1	Garcinia cowa Roxb.
1190117	12	366.3	1.5	Eurya austroyunnanensis T. L. Ming & H. Chu
1190119	11.7	367	1.4	Eurya austroyunnanensis T. L. Ming & H. Chu
1190121	12	367.7	1.7	Ficus langkokensis Drake
1190122	10.6	367.8	2.8	Phoebe lanceolata (Nees) Nees
1190125	13.4	369	1.9	Dichapetalum gelonioides (Roxb.) Engl.
1190126	13.4	368.8	1	Dichapetalum gelonioides (Roxb.) Engl.
1190127	13.4	369.8	2.5	Saprosma ternata Hook. f.
1190129	14.7	369.95	1.3	Pittosporopsis kerrii Craib
1190130	18.8	374	1.4	Microtropis discolor (Wallich) Arn.
1190132	19.5	368.5	4.3	Phoebe lanceolata (Nees) Nees
1190134	19.6	365.5	3.3	Pittosporopsis kerrii Craib
1190137	15.2	361.6	4.5	Pittosporopsis kerrii Craib
1190139	17.5	361.5	2.3	Saprosma ternata Hook. f.
1190140	18.5	360.5	1.1	Antidesma japonicum Siebold & Zucc.
1190141	19.6	360.45	1.9	Garcinia cowa Roxb.
1190142	19	362.5	2.5	Semecarpus reticulata Lecomte
1190145	19	363.15	1.5	Cinnamomum bejolghota (Buch.-Ham.) Sweet
1190148	8.8	363.5	1.2	Ficus fistulosa Reinw. ex Blume
1190150	20	374.6	1	Sterculia lanceolata Cav.
1190051	9.55	360.4	2.1	Engelhardia spicata Lesch. ex Blume
1200002	0.6	382.2	3.3	Sloanea tomentosa (Benth.) Rehder & E. H. Wilson
1200003	0.1	383.7	4	Pittosporopsis kerrii Craib
1200004	3.5	380.8	2.7	Glochidion lanceolarium (Roxb.) Voigt
1200006	3	389.9	2.9	Garcinia cowa Roxb.
1200009	6.8	388	1.6	Diospyros hasseltii Zoll.
1200010	9.7	388	3.5	Garcinia cowa Roxb.
1200014	9.6	383.7	1.3	Knema furfuracea (Hook. f. & Thomson) Warb.
1200017	9.4	380.3	1.8	Harpullia cupanioides Roxb.
1200019	5.3	380.6	4.3	Harpullia cupanioides Roxb.
1200020	7	383	4.4	Pittosporopsis kerrii Craib
1200021	6.3	383.7	2.9	Diospyros hasseltii Zoll.
1200025	3	391.5	2.3	Pittosporopsis kerrii Craib
1200026	6	390.1	3.9	Ficus langkokensis Drake
1200027	0.8	392.5	2.7	Saprosma ternata Hook. f.
1200028	0.4	393	4.3	Pittosporopsis kerrii Craib
1200030	3.3	394.4	2.6	Saprosma ternata Hook. f.
1200032	3	395.9	2.4	Pittosporopsis kerrii Craib
1200033	1.4	395.7	1.1	Garcinia cowa Roxb.
1200037	2	398	3.8	Leea compactiflora Kurz
1200039	4.7	399.8	2.7	Metadina trichotoma (Zoll. & Moritzi) Bakh. f.
1200040	4.9	398	4.7	Pittosporopsis kerrii Craib
1200041	5.8	395.3	3.2	Saprosma ternata Hook. f.
1200046	8.5	393.4	2.5	Ficus langkokensis Drake
1200047	8.4	393	3.2	Ficus langkokensis Drake
1200049	6.5	392.2	4.1	Baccaurea ramiflora Lour.
1200052	7.2	390.3	2.2	Pittosporopsis kerrii Craib
1200054	8.5	390.8	1.6	Nephelium chryseum Blume
1200056	9.2	391	4.9	Pittosporopsis kerrii Craib
1200057	9.6	390.6	2.4	Mitrephora thorelii Pierre
1200059	11.5	390.7	3	Diospyros hasseltii Zoll.
1200060	11.8	390.1	3.3	Magnolia henryi Dunn
1200061	11.8	391.1	1.1	Microtropis discolor (Wallich) Arn.
1200062	14	390.3	4	Pittosporopsis kerrii Craib
1200063	13	391.3	2	Pittosporopsis kerrii Craib
1200064	13.65	391.4	4.7	Ficus langkokensis Drake
1200066	14	394.4	1.1	Leea compactiflora Kurz
1200067	11.2	392.3	2.8	Baccaurea ramiflora Lour.
1200069	12	394.8	2.7	Garcinia cowa Roxb.
1200070	10.05	394.1	1.4	Garcinia cowa Roxb.
1200073	10.7	396	1.4	Beilschmiedia roxburghiana Nees
1200074	11.1	397	3.1	Nephelium chryseum Blume
1200075	12.2	398	4.6	Ficus langkokensis Drake
1200076	12.5	399.7	1.1	Barringtonia pendula Kurz
1200077	14.8	399.9	4.9	Baccaurea ramiflora Lour.
1200078	14	397	2.9	Saprosma ternata Hook. f.
1200083	18	397	3.8	Pittosporopsis kerrii Craib
1200085	19.4	396.4	1.6	Pittosporopsis kerrii Craib
1200087	19.95	392.5	1.1	Chisocheton siamensis Craib.
1200089	14.6	380.6	1.2	Chisocheton siamensis Craib.
1200091	14	381.8	3.3	Knema furfuracea (Hook. f. & Thomson) Warb.
1200093	10.5	382.6	3.1	Pittosporopsis kerrii Craib
1200094	10.4	384.5	2.2	Saprosma ternata Hook. f.
1200096	13.6	384.5	4.1	Garcinia lancilimba C. Y. Wu ex Y. H. Li
1200098	13.4	385.2	4.4	Ficus chrysocarpa Reinw.
1200100	13.1	385.15	1	Chisocheton siamensis Craib.
1200101	13.1	385.1	2.1	Ficus langkokensis Drake
1200103	12.5	387.5	3.3	Barringtonia pendula Kurz
1200104	12	388.2	4	Pittosporopsis kerrii Craib
1200106	15.6	388.2	3.1	Pseuduvaria indochinensis Merr.
1200107	17.7	388	1.4	Garcinia cowa Roxb.
1200108	15.3	385.4	3.2	Saprosma ternata Hook. f.
1200109	18	388.7	1	Leea compactiflora Kurz
1200110	19.2	389.8	1.5	Pseuduvaria indochinensis Merr.
1200112	19.8	387.2	1.9	Garcinia cowa Roxb.
1200114	16.2	386.4	4	Knema furfuracea (Hook. f. & Thomson) Warb.
1200115	16.8	386	1.3	Semecarpus reticulata Lecomte
1200117	16.6	383.9	2.9	Pittosporopsis kerrii Craib
1200118	19.9	384.3	3.6	Ficus fistulosa Reinw. ex Blume
1200119	19.7	382.5	1.4	Leea compactiflora Kurz
1200120	15.4	381.8	2.4	Baccaurea ramiflora Lour.
1200121	17	381.2	4.6	Pittosporopsis kerrii Craib
1200123	19.4	399.8	2.5	Aquilaria yunnanensis S. C. Huang
1210045	8	411	4.4	Sarcosperma kachinense var. simondii (Gagnep.) H. J. Lam & P. Royen
1210001	0.4	402.3	3.6	Garcinia cowa Roxb.
1210006	4.4	403.5	4.1	Alseodaphne petiolaris (Meisn.) Hook. f.
1210008	1.3	404.2	3.4	Pittosporopsis kerrii Craib
1210012	6.8	409.9	2.8	Pittosporopsis kerrii Craib
1210013	6.6	408.5	3	Pittosporopsis kerrii Craib
1210014	7	406.8	4.9	Pittosporopsis kerrii Craib
1210016	9.2	408	2.5	Nephelium chryseum Blume
1210020	8.8	403	4.4	Pittosporopsis kerrii Craib
1210023	7.5	400.6	3.4	Pittosporopsis kerrii Craib
1210025	5.9	401.7	3.5	Pittosporopsis kerrii Craib
1210030	1.7	414.9	3.1	Elaeocarpus glabripetalus var. alatus (Kunth) Hung T. Chang
1210031	2.5	414.3	2.9	Saprosma ternata Hook. f.
1210032	4	413.8	4.9	Croton kongensis Gagnep.
1210034	1.9	415.6	3.8	Pittosporopsis kerrii Craib
1210042	6	411.1	2.6	Pittosporopsis kerrii Craib
1210046	8.05	411	2.3	Ficus langkokensis Drake
1210047	11	411.7	2.8	Pittosporopsis kerrii Craib
1210048	10.9	411.3	2.7	Diospyros hasseltii Zoll.
1210049	10.9	410.6	3.3	Ficus sp. 1
1210050	11	410.7	2.9	Ficus langkokensis Drake
1210051	12.3	411.2	3.5	Eurya austroyunnanensis T. L. Ming & H. Chu
1210054	12.5	413.5	4.4	Pittosporopsis kerrii Craib
1210055	12.7	413.5	3.3	Ficus langkokensis Drake
1210056	14.3	419.8	3.6	Ficus langkokensis Drake
1210057	15.2	419.6	3.8	Pittosporopsis kerrii Craib
1210059	17.5	418.5	2.3	Pittosporopsis kerrii Craib
1210061	18.6	418	1.1	Cinnamomum bejolghota (Buch.-Ham.) Sweet
1210064	19.5	418	1.2	Parashorea chinensis Wang Hsie
1210065	19	416.2	4.2	Turpinia pomifera (Roxb.) DC.
1210067	15.5	414	4.2	Saprosma ternata Hook. f.
1210069	18	412.5	2.9	Pittosporopsis kerrii Craib
1210071	17	411.5	2.7	Urophyllum chinense Merr. & Chun
1210075	10.1	400.3	1.3	Parashorea chinensis Wang Hsie
1210076	10.2	402	1.4	Saprosma ternata Hook. f.
1210079	13.5	403.7	1.7	Schefflera bodinieri (H. Lév.) Rehder
1210080	11.4	403.9	3.5	Ficus langkokensis Drake
1210086	16.4	409	3.4	Urophyllum chinense Merr. & Chun
1210087	16.6	409	3	Pittosporopsis kerrii Craib
1210090	17.5	408	2	Syzygium rockii Merr. & L. M. Perry
1210091	17	405.8	2.4	Pseuduvaria indochinensis Merr.
1210094	16.3	401.8	1.6	Garcinia cowa Roxb.
1210095	16	401.7	1.6	Garcinia xanthochymus Hook. f. ex T. Anderson
1210097	16.6	403.4	1.4	Schefflera bodinieri (H. Lév.) Rehder
1210099	18	401.4	1.1	Pittosporopsis kerrii Craib
1210101	19.7	401.5	4.1	Pittosporopsis kerrii Craib
1210103	16.6	409.4	1	Saprosma ternata Hook. f.
1220003	3.5	421.7	3.4	Ficus langkokensis Drake
1220005	4	423.4	4.2	Ficus langkokensis Drake
1220006	3.65	423.3	1.2	Barringtonia pendula Kurz
1220007	2.6	422.8	1.5	Garcinia cowa Roxb.
1220009	0.7	423	1.9	Ficus fistulosa Reinw. ex Blume
1220011	1.4	423	4.9	Nephelium chryseum Blume
1220012	1.4	423.1	2.3	Nephelium chryseum Blume
1220014	0.8	425.2	2.4	Pittosporopsis kerrii Craib
1220020	2.5	429.3	4.1	Knema furfuracea (Hook. f. & Thomson) Warb.
1220021	2.5	429.5	2.2	Ficus langkokensis Drake
1220023	3.3	429.4	1.6	Harpullia cupanioides Roxb.
1220025	4	428.5	1.2	Dysoxylum binectariferum (Roxb.) Hook. f. ex Bedd.
1220027	4	426.1	4.8	Phoebe lanceolata (Nees) Nees
1220028	4.6	426	1	Lithocarpus vestitus (Hickel & A. Camus) A. Camus
1220033	6.5	429.4	3	Pittosporopsis kerrii Craib
1220034	6.45	429.35	3.1	Eurya austroyunnanensis T. L. Ming & H. Chu
1220035	7.8	429	1.8	Pittosporopsis kerrii Craib
1220037	9	429.9	2.9	Pittosporopsis kerrii Craib
1220038	7.6	428.4	2.3	Urophyllum chinense Merr. & Chun
1220039	9	427.5	1.7	Cinnamomum bejolghota (Buch.-Ham.) Sweet
1220042	7.5	427.8	3.5	Pittosporopsis kerrii Craib
1220045	6.8	424.95	4.3	Eurya austroyunnanensis T. L. Ming & H. Chu
1220047	7.4	422.5	3.8	Ficus sp. 1
1220048	7.45	422.55	1.7	Harpullia cupanioides Roxb.
1220049	8	422.7	1.7	Dolichandrone stipulata (Wall.) Benth. & Hook. f.
1220051	9.5	422.3	3.8	Ficus langkokensis Drake
1220052	9.7	422.25	4.4	Eurya austroyunnanensis T. L. Ming & H. Chu
1220053	0.1	432.5	4.2	Tarennoidea wallichii (Hook. f.) Tirveng. & Sastre
1220055	4.2	431.7	2.8	Alphonsea hainanensis Merr. & Chun
1220058	3.5	433.6	3.6	Schefflera bodinieri (H. Lév.) Rehder
1220063	3.4	436.4	4.9	Knema furfuracea (Hook. f. & Thomson) Warb.
1220065	3.5	437	4.5	Barringtonia pendula Kurz
1220067	1.7	439.6	4.2	Canarium tonkinense (Leenh.) Engl.
1220068	2.2	438.6	1	Dysoxylum densiflorum (Blume) Miq.
1220069	4.5	439.4	3.2	Ficus langkokensis Drake
1220071	4.2	431.5	1.2	Antidesma montanum Blume
1220072	6.5	439.6	2.6	Sterculia lanceolata Cav.
1220076	5.6	436.5	2	Xanthophyllum siamense Craib
1220077	5.4	435.5	2.1	Saprosma ternata Hook. f.
1220081	9	437.5	1.1	Phoebe lanceolata (Nees) Nees
1220082	8.6	439.7	1.2	Phoebe lanceolata (Nees) Nees
1220083	5.2	433.9	2.3	Barringtonia pendula Kurz
1220085	6.9	434.4	2	Beilschmiedia roxburghiana Nees
1220087	7.5	432.5	1.1	Saprosma ternata Hook. f.
1220088	8	434	1.3	Cinnamomum bejolghota (Buch.-Ham.) Sweet
1220089	8.5	432.9	4	Cinnamomum bejolghota (Buch.-Ham.) Sweet
1220090	8.5	434.5	1.4	Pittosporopsis kerrii Craib
1220092	9.6	431.9	2.2	Pittosporopsis kerrii Craib
1220096	8.9	430.9	4.3	Pittosporopsis kerrii Craib
1220101	10.2	431.2	4.1	Pittosporopsis kerrii Craib
1220102	10.5	430.4	1.3	Garcinia cowa Roxb.
1220104	11	431	1.4	Eurya austroyunnanensis T. L. Ming & H. Chu
1220106	10.1	431.3	2.1	Pittosporopsis kerrii Craib
1220109	14	434	4.1	Pittosporopsis kerrii Craib
1220110	14.7	434.5	1.9	Pittosporopsis kerrii Craib
1220111	14.6	434	3.6	Ficus langkokensis Drake
1220118	18.5	439	3.6	Saprosma ternata Hook. f.
1220119	19.5	439.3	3	Leea compactiflora Kurz
1220120	18.4	436.9	2.9	Ficus sp. 1
[truncated: 84,560 more rows]

## Sheet: elevation
x(m)	y(m)	Elevation (m)	Latitude N	Longitude E
0	0	730	21°36′45.329846″	101°34′46.535893″
0	20	729.74
0	40	726.68
0	60	729.79
0	80	738.05
0	100	743.62
0	120	751.64
0	140	758.17
0	160	757.01
0	180	756.83
0	200	753.88
0	220	753.76
0	240	754.4
0	260	763.02
0	280	766.79
0	300	778.8
0	320	775.24
0	340	775.49
0	360	782
0	380	781.55
0	400	782.42
0	420	785.11
0	440	787.26
0	460	787.2
0	480	785.58
0	500	777.07
20	0	723
20	20	714.83
20	40	717.78
20	60	718.18
20	80	729.53
20	100	739.48
20	120	741.74
20	140	742.33
20	160	743.54
20	180	747.39
20	200	745.45
20	220	742.83
20	240	746.29
20	260	748.85
20	280	757.53
20	300	766.87
20	320	773.4
20	340	779.23
20	360	775.46
20	380	776.85
20	400	774.09
20	420	778.01
20	440	779.84
20	460	775.41
20	480	772.5
20	500	766.48
40	0	711.06
40	20	716.1
40	40	714.2
40	60	712.16
40	80	718.6
40	100	725.97
40	120	724.77
40	140	727.85
40	160	732.89
40	180	738.54
40	200	736.9
40	220	736.83
40	240	733.75
40	260	745.03
40	280	748.13
40	300	760.19
40	320	770.23
40	340	771.24
40	360	772.46
40	380	769.21
40	400	767.13
40	420	767.12
40	440	771.4
40	460	764.36
40	480	762.37
40	500	774.64
60	0	709.25
60	20	717.13
60	40	725.66
60	60	725.29
60	80	717.12
60	100	717.72
60	120	722.89
60	140	719.24
60	160	726.12
60	180	734.07
60	200	725.54
60	220	729.18
60	240	734.53
60	260	743.04
60	280	740.61
60	300	750
60	320	757.75
60	340	762.19
60	360	765.89
60	380	761.92
60	400	756.47
60	420	757.98
60	440	764.85
60	460	757.73
60	480	766.35
60	500	775.16
80	0	719.13
80	20	715.78
80	40	720.71
80	60	727.08
80	80	726.53
80	100	726.95
80	120	731.16
80	140	726.28
80	160	720.87
80	180	722.28
80	200	726.94
80	220	727.75
80	240	728.69
80	260	729.17
80	280	730.43
80	300	737.82
80	320	743.2
80	340	751.49
80	360	758.03
80	380	749.88
80	400	747.51
80	420	746.85
80	440	751.62
80	460	761.34
80	480	769.5
80	500	776.52
100	0	716.35
100	20	722.91
100	40	713.93
100	60	716.12
100	80	718.09
100	100	725.22
100	120	734.76
100	140	736.3
100	160	729.42
100	180	730.68
100	200	732.79
100	220	730.87
100	240	737.75
100	260	738.38
100	280	735.38
100	300	733.51
100	320	734.76
100	340	739.08
100	360	742.74
100	380	745.65
100	400	758.9
100	420	760.05
100	440	765.08
100	460	769.03
100	480	779.43
100	500	789.22
120	0	717.75
120	20	719.13
120	40	724.14
120	60	726.21
120	80	727.29
120	100	721.24
120	120	731.55
120	140	739.41
120	160	739.83
120	180	739.52
120	200	741.31
120	220	737.4
120	240	736.77
120	260	741.25
120	280	743.69
120	300	743.25
120	320	739.2
120	340	738.9
120	360	743.87
120	380	752.72
120	400	763.36
120	420	768.92
120	440	772.02
120	460	779.56
120	480	787.19
120	500	797.16
140	0	715.45
140	20	720.85
140	40	730.23
140	60	736.04
140	80	733.82
140	100	724.1
140	120	729.75
140	140	737.05
140	160	745.32
140	180	749.56
140	200	749.35
140	220	744.43
140	240	742.7
140	260	748.34
140	280	749.07
140	300	751.71
140	320	749.27
140	340	740.64
140	360	742.85
140	380	754.09
140	400	758.97
140	420	763.52
140	440	772.35
140	460	783.78
140	480	795
140	500	803.74
160	0	726.13
160	20	716.44
160	40	731.09
160	60	741.33
160	80	741.44
160	100	733.83
160	120	728.31
160	140	733.63
160	160	743.11
160	180	751.74
160	200	755.01
160	220	753.85
160	240	750.66
160	260	754.04
160	280	757.19
160	300	759.91
160	320	757.8
160	340	751.57
160	360	745.72
160	380	743.99
160	400	749.84
160	420	758.34
160	440	769.6
160	460	780.55
160	480	788.66
160	500	799.88
180	0	729.03
180	20	718.38
180	40	733.52
180	60	740.58
180	80	745.65
180	100	739.55
180	120	731.15
180	140	734.14
180	160	738.68
180	180	748.25
180	200	757.24
180	220	762.74
180	240	762
180	260	762.94
180	280	765.94
180	300	767.36
180	320	764.97
180	340	762.08
180	360	751.52
180	380	752.68
180	400	748.19
180	420	752.57
180	440	763.42
180	460	773.16
180	480	782.15
180	500	789.56
200	0	732.19
200	20	720.79
200	40	733.67
200	60	741.34
200	80	749.27
200	100	748.96
200	120	740.41
200	140	731.28
200	160	737.72
200	180	744.88
200	200	756.17
200	220	767.77
200	240	773.6
200	260	773.64
200	280	774.76
200	300	774.95
200	320	773.48
200	340	771.61
200	360	765.23
200	380	764.4
200	400	763.69
200	420	755
200	440	752.04
200	460	760.12
200	480	772.85
200	500	787.48
220	0	738.89
220	20	724.52
220	40	731.32
220	60	743.76
220	80	753.78
220	100	754.21
220	120	747.11
220	140	737.09
220	160	739.88
220	180	751.15
220	200	760.87
220	220	771.95
220	240	780.24
220	260	784.65
220	280	785.01
220	300	784.07
220	320	785.16
220	340	783.37
220	360	778.76
220	380	776.28
220	400	778.44
220	420	773.28
220	440	761.3
220	460	758.62
220	480	769.35
220	500	783.02
240	0	739.55
240	20	730.03
240	40	734.99
240	60	745.79
240	80	759.66
240	100	759.08
240	120	754.5
240	140	745.5
240	160	737.23
240	180	748.38
240	200	759.49
240	220	772.79
240	240	782.71
240	260	788.65
240	280	794.87
240	300	795.65
240	320	797.16
240	340	794.56
240	360	792.36
240	380	789.97
240	400	787.67
240	420	781.96
240	440	768.98
240	460	763
240	480	765.18
240	500	771.18
260	0	747.24
260	20	735.27
260	40	736.36
260	60	748.52
260	80	752.94
260	100	761.07
260	120	763.58
260	140	754.88
260	160	744.01
260	180	740.66
260	200	750.77
260	220	763.74
260	240	772.54
260	260	783.92
260	280	794.49
260	300	802.2
260	320	806.37
260	340	805.68
260	360	801.72
260	380	798.53
260	400	796.7
260	420	792.87
260	440	781.58
260	460	778.78
260	480	776.44
260	500	769.49
280	0	752.27
280	20	741.88
280	40	734.11
280	60	743.87
280	80	755.76
280	100	763.97
280	120	771.04
280	140	766.26
280	160	755.19
280	180	751.02
280	200	745.36
280	220	753.44
280	240	766.44
280	260	780.11
280	280	791.81
280	300	800.84
280	320	809.26
280	340	813.96
280	360	811.75
280	380	810.72
280	400	808.87
280	420	805.83
280	440	797.75
280	460	789.31
280	480	786.32
280	500	778.91
300	0	759.38
300	20	746.75
300	40	747.06
300	60	745.22
300	80	759.65
300	100	769.03
300	120	775.68
300	140	770.88
300	160	769.59
300	180	764.19
300	200	753.41
300	220	749.81
300	240	763.34
300	260	776.32
300	280	787.67
300	300	798.19
300	320	808.3
300	340	816.43
300	360	820.18
300	380	819.97
300	400	821.59
300	420	817.72
300	440	809.3
300	460	802.16
300	480	800.31
300	500	788.01
320	0	766.18
320	20	760.16
320	40	756.3
320	60	743.15
320	80	760.02
320	100	768.49
320	120	775.86
320	140	780.84
320	160	781.73
320	180	776.51
320	200	766.98
320	220	753.68
320	240	762.03
320	260	773.55
320	280	784.16
320	300	795.48
320	320	807.3
320	340	816.22
320	360	825.07
320	380	831.05
320	400	833.25
320	420	830.88
320	440	832.41
320	460	815.6
320	480	812.32
320	500	801.91
340	0	772.73
340	20	768.78
340	40	760.31
340	60	748.51
340	80	753.19
340	100	765
340	120	775.43
340	140	782.42
340	160	790.07
340	180	783.79
340	200	767.94
340	220	757.3
340	240	759.83
340	260	773.53
340	280	786.97
340	300	798.92
340	320	808.4
340	340	818.85
340	360	828
340	380	838.32
340	400	845.34
340	420	843.61
340	440	837.21
340	460	830.55
340	480	824.61
340	500	808.99
360	0	784
360	20	774
360	40	763.48
360	60	762.06
360	80	758.39
360	100	760.05
360	120	772.51
360	140	783.15
360	160	792.48
360	180	784.94
360	200	769.81
360	220	761.65
360	240	761.38
360	260	771.07
360	280	784.35
360	300	796.55
360	320	809.18
360	340	820.02
360	360	831.67
360	380	844.79
360	400	853.22
360	420	854.21
360	440	848
360	460	843.74
360	480	831.47
360	500	819.33
380	0	794.37
380	20	785.76
380	40	777.9
380	60	773.05
380	80	768.46
380	100	762.26
380	120	774.45
380	140	784.39
380	160	794.03
380	180	788.7
380	200	779.39
380	220	770.19
380	240	761.2
380	260	773.35
380	280	787.69
380	300	800.88
380	320	809.93
380	340	818.12
380	360	828.8
380	380	840.99
380	400	853.73
380	420	861.45
380	440	860.37
380	460	845.56
380	480	844.91
380	500	830.04
400	0	800.55
400	20	795.28
400	40	787.14
400	60	780.2
400	80	758.14
400	100	772.99
400	120	780.56
400	140	787.32
400	160	795.3
400	180	792.82
400	200	786.04
400	220	774.66
400	240	764.31
400	260	776.71
400	280	791.28
400	300	804.19
400	320	812.25
400	340	816.9
400	360	824.13
400	380	834.3
400	400	846.83
400	420	860.7
400	440	869.14
400	460	865.01
400	480	853.86
400	500	840.94

## Sheet: soil data
x (m)	y (m)	Carbon content (g/kg)	Total nitrogen (g/kg)	Total phosphorus (g/kg)	Total potassium (g/kg)	Extractable phosphorus (mg/kg)	Exchangeable potassium (mg/kg)	Available nitrogen (mg/kg)	pH	Soil bulk density (g/cm3)
10	10	17.2571	1.90444	0.405461	13.8452	2.4722	146.681	181.161	4.8279	1.09963
10	30	17.5722	1.92132	0.401596	13.3868	2.62879	168.534	183.354	4.9451	1.09203
10	50	17.5561	1.87811	0.38629	11.9127	2.80896	185.543	179.682	5.12864	1.11374
10	70	17.6682	1.88146	0.363195	11.2352	2.40472	183.909	180.607	5.04972	1.11173
10	90	17.9085	1.93137	0.331314	11.4104	1.73927	163.627	186.127	4.69469	1.086
10	110	18.8968	1.96862	0.320995	11.5461	1.68539	145.151	191.206	4.45531	1.05748
10	130	18.994	1.97278	0.318416	11.9633	1.57144	143.992	192.039	4.3723	1.05679
10	150	18.2001	1.94384	0.322434	12.5238	1.5994	160.148	188.624	4.37494	1.08392
10	170	18.9285	1.98096	0.340525	12.5707	2.06829	142.06	190.338	4.49077	1.04419
10	190	19.01	1.98594	0.387617	13.9292	2.40796	141.342	191.074	4.76009	1.04483
10	210	18.4445	1.95879	0.441674	16.2788	2.44228	157.994	190.831	5.07135	1.08581
10	230	18.0118	1.95766	0.46574	18.2027	2.42362	162.202	189.681	5.42827	1.11638
10	250	18.0768	1.96348	0.445791	17.8802	2.27172	161.905	190.317	5.35883	1.11833
10	270	18.6392	1.97627	0.395843	15.8004	2.03017	157.103	192.738	4.84495	1.09167
10	290	19.1576	1.92376	0.355983	14.3088	1.78098	143.538	187.097	4.55446	1.10903
10	310	19.2053	1.93045	0.34777	13.5859	1.92204	143.654	187.629	4.45603	1.11229
10	330	18.7825	1.99634	0.350482	13.7901	2.35273	157.45	194.333	4.45478	1.10145
10	350	18.4719	1.93181	0.332227	14.1335	2.25888	135.806	186.316	4.49133	1.10962
10	370	18.5021	1.93939	0.340078	13.758	1.86461	136.337	186.741	4.65801	1.11418
10	390	18.8729	2.01908	0.363297	12.3616	1.96245	159.045	195.61	4.82592	1.11512
10	410	19.609	2.05437	0.356357	11.335	2.58181	151.772	198.027	4.83153	1.07812
10	430	19.6212	2.06286	0.340773	10.0451	4.13925	152.733	198.344	4.79758	1.08395
10	450	18.9096	2.04456	0.336761	8.91687	6.29314	161.933	196.56	4.86262	1.13262
10	470	19.0332	2.0415	0.386723	9.06276	8.64182	186.726	191.276	5.15917	1.13697
10	490	17.7007	1.92634	0.430233	9.39423	8.75437	174.306	178.756	5.4171	1.19238
30	10	17.3046	1.88197	0.441414	13.6365	5.52806	174.652	179.242	5.33554	1.10501
30	30	17.4261	1.88474	0.425229	12.8807	5.2959	172.606	180.212	5.33107	1.10198
30	50	17.543	1.88777	0.408343	11.9189	4.72037	170.741	181.153	5.38206	1.09939
30	70	17.6553	1.89106	0.382452	11.1639	3.58303	169.049	182.065	5.4039	1.09723
30	90	17.7628	1.89461	0.344161	10.7783	2.63893	167.526	182.948	5.09597	1.09552
30	110	17.8654	1.89843	0.326599	10.7962	2.52124	166.166	183.8	4.83499	1.09424
30	130	17.9629	1.90252	0.329621	11.0853	2.36879	164.965	184.622	4.79532	1.0934
30	150	18.0554	1.90687	0.336337	11.5588	2.44608	163.918	185.412	4.80375	1.09299
30	170	18.1427	1.91149	0.365515	12.3255	3.16832	163.023	186.171	4.87221	1.09303
30	190	18.2246	1.91639	0.427482	13.5138	3.88804	162.275	186.898	5.00838	1.09351
30	210	18.3012	1.92155	0.487993	14.9477	4.47647	161.674	187.592	5.27044	1.09442
30	230	18.3724	1.927	0.519388	16.1543	4.68226	161.217	188.254	5.6507	1.09578
30	250	18.438	1.93272	0.486146	16.0915	3.8354	160.903	188.882	5.54739	1.09757
30	270	18.498	1.93872	0.417047	15.2525	2.86849	160.73	189.477	4.99031	1.0998
30	290	18.5523	1.945	0.377126	15.1489	2.4089	160.698	190.038	4.56373	1.10247
30	310	18.6009	1.95157	0.375433	15.251	2.42271	160.808	190.564	4.34656	1.10557
30	330	18.6438	1.95843	0.378351	15.0767	2.69327	161.058	191.057	4.31944	1.1091
30	350	18.6808	1.96558	0.369404	14.768	2.53812	161.451	191.514	4.40659	1.11307
30	370	18.712	1.97302	0.375911	13.9675	2.1358	161.987	191.936	4.67786	1.11747
30	390	18.7372	1.98076	0.384579	12.646	2.20879	162.668	192.323	5.05229	1.12229
30	410	18.7566	1.98879	0.38336	11.2409	3.04396	163.496	192.674	5.03399	1.12753
30	430	18.77	1.99713	0.373759	9.95772	4.81803	164.475	192.99	4.88861	1.1332
30	450	18.7774	2.00578	0.377264	9.15872	7.30513	165.606	193.269	5.07549	1.13929
30	470	18.7789	2.01474	0.441309	9.27285	10.748	166.894	193.513	5.47502	1.1458
30	490	18.7744	2.02401	0.486332	9.93908	11.9194	168.343	193.72	5.84019	1.15272
50	10	20.6159	2.04578	0.473462	12.2892	8.47162	199.732	193.065	5.89562	1.06662
50	30	17.2903	1.85139	0.454393	12.1636	8.18313	176.121	177.357	5.48851	1.11103
50	50	16.6975	1.81187	0.400803	10.7779	6.09166	155.985	172.962	5.14548	1.10299
50	70	16.8099	1.8151	0.36524	10.001	5.06794	154.242	173.863	5.32653	1.10069
50	90	17.6275	1.8611	0.355766	10.206	4.69239	170.887	180.059	5.37297	1.10413
50	110	16.6039	1.80716	0.34454	11.2009	4.10395	180.9	174.965	5.16152	1.13119
50	130	16.7019	1.81118	0.34929	11.5905	3.88791	179.66	175.777	5.21443	1.1302
50	150	17.9212	1.87316	0.352703	11.2265	4.41719	167.161	182.495	5.34149	1.10117
50	170	17.8271	1.87422	0.360956	11.6027	5.12497	189.667	181.8	5.18772	1.07484
50	190	17.9096	1.87904	0.425074	12.6167	6.82038	188.892	182.519	5.16959	1.07516
50	210	18.1686	1.8876	0.502224	14.1208	8.46775	164.835	184.651	5.484	1.10214
50	230	20.0625	2.02059	0.516344	14.1413	7.8419	174.211	200.228	5.79354	1.14895
50	250	20.1288	2.02622	0.472158	14.0797	5.80295	173.879	200.85	5.70129	1.15058
50	270	18.3675	1.90449	0.416052	14.5279	4.23847	163.839	186.517	5.3082	1.10705
50	290	16.9634	1.8063	0.377437	14.88	2.79379	173.491	174.175	5.01939	1.14601
50	310	17.0129	1.81276	0.3907	15.6877	2.5039	173.593	174.697	4.64657	1.14895
50	330	18.5158	1.92387	0.42173	16.059	3.01446	164.146	188.083	4.36004	1.11587
50	350	19.2611	2.03141	0.419253	16.2842	2.75992	172.743	198.529	4.37209	1.0835
50	370	19.2933	2.03873	0.407475	15.2742	2.50112	173.282	198.949	4.66183	1.08773
50	390	18.6123	1.94582	0.395706	13.2327	2.73556	165.763	189.341	5.25923	1.12857
50	410	19.7271	2.00597	0.406035	11.5371	5.10144	193.982	191.563	5.63335	1.13638
50	430	19.7417	2.01417	0.422005	10.3303	7.76387	194.973	191.878	5.63269	1.14189
50	450	18.656	1.97043	0.428081	9.86344	8.57449	168.738	190.284	5.67784	1.1451
50	470	17.4833	1.89754	0.463645	10.984	9.03357	168.251	178.377	5.93916	1.19212
50	490	16.4187	1.83017	0.471099	10.5324	13.6701	157.787	166.926	6.26059	1.21284
70	10	20.4899	2.01556	0.457906	11.5551	10.6423	202.698	190.496	5.74578	1.07492
70	30	17.1644	1.82112	0.463287	11.4374	10.8133	179.034	174.777	5.46793	1.11919
70	50	16.5718	1.78156	0.403139	10.1296	7.20104	158.849	170.371	5.10077	1.111
70	70	16.6845	1.78475	0.350246	9.51803	5.40421	157.061	171.262	5.20727	1.10856
70	90	17.5024	1.83069	0.349698	9.8923	5.39764	173.664	177.45	5.29777	1.11186
70	110	16.4792	1.77669	0.348967	10.9893	5.16851	183.64	172.347	5.06977	1.13877
70	130	16.5775	1.78065	0.355105	11.4579	5.25407	182.365	173.15	5.13232	1.13763
70	150	17.7973	1.84257	0.365812	11.1666	5.7407	169.836	179.86	5.435	1.10845
70	170	17.7037	1.84356	0.364748	11.6341	6.47954	192.313	179.158	5.43981	1.08197
70	190	17.7868	1.84831	0.411371	12.5347	8.61968	191.513	179.87	5.48938	1.08214
70	210	18.0464	1.85679	0.477213	13.6129	10.1251	167.434	181.995	5.69245	1.10897
70	230	19.9409	1.9897	0.477046	13.0865	8.88457	176.791	197.566	5.75293	1.15562
70	250	20.0079	1.99524	0.431515	12.8122	6.7419	176.444	198.183	5.64306	1.1571
70	270	18.2474	1.87342	0.409376	13.503	5.79128	166.39	183.845	5.56176	1.11341
70	290	16.8442	1.77514	0.428159	14.1255	5.00853	176.031	171.498	5.57769	1.15221
70	310	16.8945	1.7815	0.453538	15.3147	4.30859	176.125	172.017	5.26588	1.155
70	330	18.3984	1.8925	0.470489	16.268	3.88253	166.672	185.399	4.88735	1.12177
70	350	19.1447	1.99994	0.476158	16.9715	3.32606	175.267	195.843	4.80813	1.08923
70	370	19.1778	2.00715	0.457789	16.2095	3.68521	175.806	196.26	4.99382	1.0933
70	390	18.4979	1.91412	0.43264	14.1835	4.84764	168.289	186.651	5.49638	1.13399
70	410	19.6138	1.97415	0.447412	12.3436	8.52208	196.514	188.872	6.01994	1.14164
70	430	19.6295	1.98222	0.476629	10.9985	13.1279	197.513	189.186	6.30148	1.14699
70	450	18.545	1.93835	0.462316	10.4144	11.9201	171.288	187.592	6.24922	1.15003
70	470	17.3736	1.86533	0.440053	11.3956	7.64746	170.815	175.685	6.07553	1.1969
70	490	16.3102	1.79781	0.42899	10.733	10.923	160.367	164.235	6.08036	1.21746
90	10	16.9264	1.79116	0.401018	12.024	9.16991	183.51	171.522	5.37454	1.1299
90	30	17.0483	1.79381	0.430803	11.2924	9.83156	181.306	172.46	5.61728	1.12646
90	50	17.1658	1.79671	0.402833	10.469	7.2376	179.295	173.37	5.569	1.12344
90	70	17.2788	1.79985	0.355135	9.98278	4.94863	177.469	174.253	5.43582	1.12085
90	90	17.3872	1.80325	0.336512	9.89538	4.56778	175.822	175.107	5.23612	1.1187
90	110	17.4908	1.8069	0.338192	10.0205	5.27547	174.349	175.933	4.88447	1.11698
90	130	17.5896	1.81081	0.350238	10.3712	5.51311	173.045	176.729	4.79498	1.1157
90	150	17.6834	1.81497	0.362986	10.9353	5.06676	171.906	177.496	5.08183	1.11485
90	170	17.7722	1.81938	0.358609	11.7013	5.58132	170.927	178.232	5.3607	1.11443
90	190	17.8559	1.82406	0.369813	12.4149	6.66985	170.105	178.938	5.48471	1.11446
90	210	17.9344	1.82899	0.40903	12.8042	7.15354	169.439	179.614	5.50962	1.11491
90	230	18.0075	1.83419	0.429921	12.7536	6.87221	168.925	180.257	5.49249	1.11581
90	250	18.0753	1.83966	0.401142	12.3252	6.02675	168.562	180.87	5.48675	1.11714
90	270	18.1376	1.84539	0.401482	12.2242	6.36912	168.349	181.45	5.57683	1.1189
90	290	18.1944	1.85139	0.483383	12.9921	7.8384	168.285	181.997	5.69456	1.1211
90	310	18.2456	1.85766	0.523425	14.2144	7.23582	168.371	182.512	5.67609	1.12372
90	330	18.2913	1.86421	0.506939	15.3748	5.19981	168.605	182.995	5.5625	1.12679
90	350	18.3312	1.87103	0.51256	16.0324	4.48701	168.99	183.443	5.45765	1.13028
90	370	18.3654	1.87813	0.496342	15.8062	5.65461	169.525	183.859	5.40551	1.13419
90	390	18.3938	1.88552	0.462303	14.7162	7.53953	170.214	184.24	5.48289	1.13854
90	410	18.4165	1.89319	0.457521	13.1593	9.66828	171.058	184.588	5.66137	1.14331
90	430	18.4333	1.90115	0.456939	11.6061	12.5382	172.06	184.902	5.83273	1.1485
90	450	18.4444	1.9094	0.423128	10.5305	11.2535	173.223	185.181	5.73514	1.15411
90	470	18.4495	1.91795	0.388355	10.3254	7.83737	174.552	185.425	5.41814	1.16014
90	490	18.4489	1.9268	0.386257	10.5762	6.80893	176.049	185.635	5.22308	1.16658
110	10	17.868	1.81323	0.377999	14.6707	5.58825	204.153	168.202	5.56218	1.15108
110	30	16.9418	1.76933	0.377171	11.941	5.63727	182.906	170.397	5.42667	1.13285
110	50	17.7454	1.85417	0.359213	10.2688	4.76243	219.988	177.475	5.52962	1.13692
110	70	17.8587	1.85728	0.336999	9.58985	4.16813	218.132	178.35	5.37909	1.13419
110	90	17.2817	1.77866	0.331063	10.0379	4.4677	177.332	173.023	5.13345	1.12466
110	110	18.2741	1.85664	0.333115	9.30595	5.09331	185.158	178.732	4.92425	1.10914
110	130	18.3734	1.8605	0.331753	9.5629	4.62187	183.83	179.522	4.67311	1.10771
110	150	17.5794	1.79023	0.328123	10.7598	3.59891	173.343	175.393	4.67353	1.12037
110	170	16.7305	1.71331	0.307691	10.5488	3.91431	174.737	163.949	4.83463	1.13679
110	190	16.8148	1.71793	0.310638	11.0101	4.21598	173.897	164.65	4.93627	1.13666
110	210	17.8323	1.80409	0.353412	12.0233	4.11957	170.821	177.496	5.05332	1.11998
110	230	19.6002	1.91921	0.393776	11.9567	4.68301	188.145	175.618	5.47727	1.09987
110	250	19.6688	1.9246	0.386681	11.5461	4.76636	187.768	176.226	5.67768	1.10105
110	270	18.0378	1.82027	0.3738	11.3029	5.1416	169.69	179.321	5.49257	1.12351
110	290	16.1815	1.71437	0.407363	11.4402	6.14712	187.335	162.131	5.57039	1.19339
110	310	16.2336	1.72056	0.448491	12.2347	6.15254	187.411	162.643	5.70757	1.19587
110	330	18.1942	1.83885	0.4773	13.4282	5.5007	169.918	180.858	5.75792	1.13094
110	350	19.2754	1.96634	0.496399	13.6622	5.26154	187.292	192.001	5.84244	1.14983
110	370	19.3106	1.97335	0.484246	13.969	5.99605	187.822	192.415	5.52997	1.15359
110	390	18.2999	1.85989	0.449685	14.1287	7.08298	171.511	182.1	5.08815	1.14223
110	410	20.106	2.00517	0.434439	13.8045	8.99065	275.528	193.213	5.0423	1.10915
110	430	20.124	2.01303	0.400706	12.3849	8.63904	276.529	193.526	4.94065	1.11419
110	450	18.3538	1.88348	0.352198	10.4845	6.34322	174.517	183.041	4.71774	1.15733
110	470	19.9877	1.98344	0.335043	9.79099	5.46352	158.837	190.144	4.55753	1.11632
110	490	19.7561	1.97899	0.334267	9.6357	4.38346	133.432	187.785	4.42522	1.10662
130	10	17.7705	1.79152	0.357685	15.0198	4.10588	205.083	166.391	5.54902	1.15675
130	30	16.8446	1.74759	0.356092	12.5359	3.87796	183.811	168.579	4.99465	1.13838
130	50	17.6486	1.8324	0.331851	11.1136	3.28384	220.87	175.651	4.92838	1.1423
130	70	17.7623	1.83547	0.31177	10.4221	3.28334	218.993	176.52	4.86692	1.13943
130	90	17.1857	1.75682	0.326346	10.6265	3.94196	178.172	171.187	5.05883	1.12976
130	110	18.1787	1.83476	0.344521	9.699	4.43994	185.979	176.89	5.28691	1.11409
130	130	18.2785	1.83858	0.327106	9.79815	3.73454	184.633	177.675	4.88298	1.11251
130	150	17.4851	1.76827	0.308479	10.865	2.85567	174.129	173.542	4.48284	1.12502
130	170	16.6369	1.6913	0.294023	10.5584	3.25767	175.507	162.093	4.43491	1.14129
130	190	16.7218	1.69586	0.303232	10.8858	3.46222	174.652	162.79	4.56027	1.14101
130	210	17.74	1.78197	0.335785	11.8107	3.03841	171.562	175.632	4.83033	1.12419
130	230	19.5087	1.89703	0.378067	11.8037	3.45153	188.873	173.751	5.38918	1.10393
130	250	19.578	1.90236	0.384453	11.5093	3.80749	188.484	174.357	5.52652	1.10495
130	270	17.948	1.79797	0.353243	11.2088	3.91216	170.395	177.449	5.15847	1.12726
130	290	16.0925	1.69199	0.329815	10.9509	3.63682	188.029	160.257	5.11785	1.19699
130	310	16.1455	1.69812	0.350459	11.1919	3.59711	188.095	160.768	5.25282	1.19931
130	330	18.1071	1.81634	0.409998	11.8645	4.25384	170.593	178.981	5.47603	1.13423
130	350	19.1893	1.94375	0.451865	11.838	4.84032	187.959	190.123	5.77543	1.15296
130	370	19.2255	1.95068	0.465951	12.311	5.7265	188.481	190.536	5.53117	1.15657
130	390	18.2158	1.83714	0.447393	12.9104	6.40347	172.163	180.221	5.0071	1.14506
130	410	20.0231	1.98233	0.416386	13.0816	7.64725	276.173	191.334	4.80245	1.11183
130	430	20.0422	1.9901	0.374209	12.0755	6.88092	277.168	191.648	4.6114	1.11671
130	450	18.2732	1.86045	0.330391	10.3947	4.76245	175.151	181.163	4.3904	1.1597
130	470	19.9082	1.96032	0.318965	9.7221	4.46535	159.466	188.268	4.22091	1.11854
130	490	19.678	1.95577	0.319387	9.54137	3.78076	134.057	185.91	4.10856	1.10869
150	10	16.6337	1.72593	0.307489	12.7678	2.69246	186.288	166.082	5.14684	1.14691
150	30	16.7566	1.7285	0.327923	12.6762	2.99865	184.01	166.999	4.89619	1.14303
150	50	16.8752	1.7313	0.312299	12.5032	2.73237	181.929	167.89	4.64611	1.13959
150	70	16.9894	1.73435	0.292917	12.1222	2.45857	180.039	168.755	4.52273	1.13657
150	90	17.0992	1.73764	0.307245	11.5752	2.80018	178.331	169.592	4.98251	1.13398
150	110	17.2043	1.74117	0.335276	11.1757	3.48172	176.801	170.401	5.48482	1.13183
150	130	17.3047	1.74495	0.334969	10.9896	3.41574	175.443	171.182	5.19187	1.1301
150	150	17.4003	1.74897	0.32682	11.0715	2.99811	174.253	171.935	4.70196	1.12881
150	170	17.491	1.75324	0.323156	11.5052	3.06197	173.226	172.658	4.53705	1.12794
150	190	17.5767	1.75776	0.322399	11.8598	2.97537	172.361	173.352	4.55058	1.12752
150	210	17.6573	1.76254	0.32916	11.9355	2.60225	171.652	174.016	4.7578	1.12752
150	230	17.7328	1.76756	0.354501	11.7987	2.68102	171.1	174.651	4.98977	1.12796
150	250	17.8029	1.77284	0.355571	11.5049	2.99158	170.701	175.254	4.95924	1.12884
150	270	17.8678	1.77838	0.32953	11.3137	3.27481	170.454	175.826	4.75571	1.13015
150	290	17.9272	1.78418	0.314264	11.2538	3.14105	170.358	176.368	4.64062	1.13188
150	310	17.9813	1.79024	0.31971	11.2127	2.81469	170.414	176.877	4.73337	1.13406
150	330	18.0297	1.79657	0.355699	11.1921	3.05205	170.622	177.355	5.10412	1.13666
150	350	18.0727	1.80316	0.412532	11.2489	4.76992	170.981	177.801	5.55522	1.13969
150	370	18.11	1.81002	0.471856	11.4602	7.61406	171.493	178.214	5.72005	1.14315
150	390	18.1416	1.81716	0.48113	11.6083	8.48706	172.161	178.595	5.53176	1.14703
150	410	18.1676	1.82457	0.425544	11.3513	7.47652	172.985	178.943	5.12497	1.15134
150	430	18.1878	1.83226	0.373969	10.7695	6.5118	173.969	179.258	4.76451	1.15607
150	450	18.2024	1.84023	0.341907	10.213	5.34415	175.117	179.54	4.57345	1.16122
150	470	18.2111	1.84849	0.325902	10.0732	4.5296	176.43	179.788	4.36529	1.16679
150	490	18.2141	1.85704	0.325961	10.3157	4.01882	177.915	180.003	4.19697	1.17278
170	10	16.2433	1.70677	0.301825	12.706	2.01416	167.896	164.119	4.90212	1.15716
170	30	16.6776	1.71197	0.310664	12.4682	2.28423	183.5	165.65	4.95209	1.14683
170	50	16.6196	1.66511	0.294509	12.7869	1.90699	163.168	159.088	4.71648	1.15746
170	70	16.7344	1.66814	0.284398	12.6553	1.52592	161.272	159.949	4.50313	1.1543
170	90	17.0218	1.72104	0.29245	12.0397	1.75801	177.807	168.231	4.70976	1.13735
170	110	14.8742	1.54237	0.296556	11.605	2.18587	170.493	150.727	5.10917	1.1862
170	130	14.9752	1.54612	0.335201	11.2444	2.95094	169.13	151.506	5.17478	1.18433
170	150	17.3248	1.73227	0.381154	11.0891	3.61475	173.712	170.565	5.08665	1.13173
170	170	18.5923	1.82877	0.374857	11.6214	3.51938	200.488	181.758	4.94377	1.11035
170	190	18.6787	1.83325	0.340853	11.9727	2.75753	199.615	182.45	4.68965	1.10978
170	210	17.5841	1.74572	0.313756	11.7213	2.08426	171.091	172.641	4.62874	1.13
170	230	18.5345	1.83684	0.31238	11.2027	2.26552	163.57	172.668	4.62753	1.13493
170	250	18.6055	1.84207	0.30047	10.809	2.37317	163.162	173.27	4.61482	1.13565
170	270	17.7972	1.76143	0.285334	10.8209	2.37204	169.866	174.447	4.62069	1.13217
170	290	17.6715	1.77162	0.285393	10.9454	2.31955	165.19	171.76	4.51663	1.14242
170	310	17.7265	1.77762	0.290765	10.8691	2.16415	165.235	172.269	4.48454	1.14444
170	330	17.962	1.77946	0.318304	10.5013	2.63155	170.003	175.975	4.78489	1.13823
170	350	18.272	1.78565	0.380507	10.0488	4.87136	184.83	182.261	5.44259	1.14033
170	370	18.3104	1.79245	0.44044	10.0433	7.69696	185.33	182.675	5.71246	1.14364
170	390	18.0771	1.79987	0.463853	10.4473	8.51123	171.504	177.216	5.54068	1.14815
170	410	17.2973	1.76148	0.456488	11.5476	9.37502	181.751	176.991	5.38247	1.18113
170	430	17.3187	1.76911	0.439966	11.2898	10.3271	182.72	177.307	5.03296	1.18571
170	450	18.1412	1.82274	0.393082	9.89285	7.78835	174.415	178.164	4.83524	1.16189
170	470	17.5793	1.80169	0.360798	10.6624	4.46972	173.244	174.502	4.82671	1.17978
170	490	17.4912	1.71377	0.353075	10.4743	3.90555	177.608	172.66	4.56841	1.16909
190	10	16.1728	1.69276	0.307166	12.0785	2.04298	166.677	162.998	4.7704	1.16024
190	30	16.6076	1.69793	0.308295	11.8217	2.2563	182.287	164.526	4.78797	1.14977
190	50	16.5501	1.65106	0.284209	12.1289	1.65574	161.961	157.962	4.60653	1.16026
190	70	16.6654	1.65406	0.270371	12.1493	1.22645	160.07	158.82	4.47546	1.15695
190	90	16.9534	1.70694	0.279519	11.7948	1.43867	176.607	167.099	4.48538	1.13985
190	110	14.8065	1.52825	0.288474	11.5075	1.7439	169.295	149.594	4.64047	1.18856
190	130	14.9083	1.53197	0.355021	11.1573	2.99243	167.933	150.37	4.9274	1.18654
190	150	17.2586	1.7181	0.417306	10.9266	4.2677	172.514	169.428	5.10723	1.13379
190	170	18.5268	1.81456	0.395369	11.3347	3.78946	199.289	180.62	4.97441	1.11227
190	190	18.6141	1.81901	0.340402	11.5916	2.56368	198.413	181.31	4.71475	1.11154
190	210	17.5203	1.73145	0.287434	11.2353	1.88374	169.884	171.5	4.5742	1.13161
190	230	18.4715	1.82253	0.262849	10.6298	1.86243	162.358	171.526	4.47174	1.13639
190	250	18.5434	1.82773	0.25377	10.2061	1.78652	161.944	172.128	4.42069	1.13697
190	270	17.736	1.74705	0.254751	10.1987	1.73008	168.64	173.305	4.49683	1.13333
190	290	17.6113	1.75719	0.265454	10.355	1.72671	163.955	170.618	4.46312	1.14344
190	310	17.6673	1.76315	0.282334	10.3131	1.83964	163.99	171.127	4.41181	1.14531
190	330	17.9038	1.76494	0.315309	9.87909	2.61755	168.745	174.833	4.5772	1.13894
190	350	18.2148	1.77108	0.351046	9.28835	4.0242	183.559	181.12	5.01558	1.1409
190	370	18.2543	1.77783	0.367724	9.10808	5.22453	184.044	181.535	5.11576	1.14405
190	390	18.0221	1.7852	0.383257	9.43258	6.04599	170.203	176.077	4.99783	1.14842
190	410	17.2435	1.74676	0.414795	10.6979	7.67824	180.431	175.854	5.15721	1.18125
190	430	17.266	1.75433	0.477527	10.6877	11.0952	181.381	176.171	5.15889	1.18568
190	450	18.0896	1.8079	0.488347	9.4409	10.9207	173.055	177.029	5.17352	1.16172
190	470	17.5289	1.78678	0.439616	10.2326	6.71476	171.862	173.37	5.19307	1.17946
190	490	17.442	1.69881	0.401611	9.95337	5.59029	176.201	171.53	4.83653	1.16862
210	10	16.4219	1.68382	0.285678	11.0993	2.04504	182.646	162.714	4.69975	1.15616
210	30	16.5463	1.68634	0.291536	11.1738	2.37719	180.389	163.622	4.73744	1.15186
210	50	16.6665	1.68909	0.282901	11.1404	2.05147	178.325	164.505	4.61728	1.14798
210	70	16.7825	1.69207	0.264402	11.2232	1.61797	176.447	165.362	4.47457	1.14453
210	90	16.8941	1.69529	0.268084	11.3667	1.60503	174.748	166.192	4.39955	1.1415
210	110	17.0012	1.69875	0.301956	11.2998	1.99337	173.224	166.995	4.48437	1.1389
210	130	17.1037	1.70245	0.364913	10.9914	3.16528	171.868	167.77	4.81891	1.13673
210	150	17.2015	1.70639	0.403639	10.7096	4.0822	170.676	168.518	5.01561	1.13499
210	170	17.2945	1.71057	0.377676	10.7279	3.50583	169.645	169.237	4.87362	1.13369
210	190	17.3825	1.71499	0.329642	10.8074	2.57392	168.77	169.928	4.68084	1.13281
210	210	17.4657	1.71966	0.277539	10.6713	2.04339	168.05	170.589	4.54117	1.13237
210	230	17.5437	1.72458	0.238239	10.3163	1.62167	167.481	171.221	4.40739	1.13236
210	250	17.6165	1.72975	0.233486	9.95123	1.41797	167.062	171.823	4.29522	1.13279
210	270	17.6842	1.73517	0.243317	9.83728	1.37565	166.791	172.395	4.31549	1.13364
210	290	17.7465	1.74084	0.254577	9.93656	1.36317	166.669	172.936	4.40647	1.13493
210	310	17.8035	1.74677	0.282811	9.87395	1.61555	166.693	173.446	4.45558	1.13665
210	330	17.855	1.75295	0.318573	9.47773	2.38935	166.865	173.926	4.49975	1.13881
210	350	17.9011	1.7594	0.324339	8.98095	3.00317	167.185	174.373	4.57391	1.14139
210	370	17.9416	1.76611	0.318862	8.5866	3.53945	167.654	174.789	4.62497	1.1444
210	390	17.9765	1.77309	0.322574	8.48166	4.06588	168.273	175.174	4.73352	1.14783
210	410	18.0058	1.78034	0.336913	8.66197	4.09013	169.045	175.526	4.95839	1.1517
210	430	18.0295	1.78786	0.428453	8.81427	6.92906	169.972	175.845	5.33088	1.15598
210	450	18.0475	1.79565	0.518572	8.80295	10.1417	171.056	176.132	5.68078	1.16069
210	470	18.0599	1.80373	0.497891	8.82284	9.70926	172.303	176.387	5.48542	1.16582
210	490	18.0665	1.81208	0.451308	8.9388	9.63895	173.714	176.608	4.9871	1.17137
230	10	16.8435	1.70227	0.302952	10.6789	2.72934	160.871	164.451	4.71764	1.15245
230	30	16.4936	1.67713	0.30504	10.7438	3.45822	177.831	162.936	5.09971	1.1531
230	50	18.457	1.76805	0.31055	10.6401	2.90077	195.692	174.02	4.90518	1.10971
230	70	18.5736	1.77102	0.294249	10.738	1.96738	193.835	174.876	4.49094	1.1061
230	90	16.8436	1.68605	0.284216	10.9884	1.79254	172.255	165.505	4.37165	1.14229
230	110	17.941	1.73518	0.304666	11.1572	2.03979	163.835	177.524	4.44705	1.11746
230	130	18.0443	1.73887	0.339331	10.8801	2.71573	162.492	178.3	4.67491	1.11514
230	150	17.1533	1.6971	0.369138	10.3762	3.39924	168.223	167.832	4.94428	1.13534
230	170	17.3567	1.70392	0.368423	10.1904	4.45072	172.86	172.662	4.98171	1.16311
230	190	17.4457	1.70833	0.339355	10.0921	4.13732	171.99	173.353	4.76858	1.16208
230	210	17.4202	1.71031	0.293789	9.94682	2.57734	165.612	169.905	4.48666	1.13227
230	230	18.4272	1.7468	0.25271	9.69358	2.07736	186.435	179.005	4.32036	1.09167
230	250	18.5011	1.75194	0.235414	9.49378	1.56543	186.014	179.608	4.24163	1.09195
230	270	17.6416	1.72574	0.233735	9.59061	1.0325	164.346	171.714	4.21131	1.1331
230	290	18.2532	1.73385	0.244093	10.3073	0.941911	154.263	174.199	4.29141	1.10066
230	310	18.3112	1.73975	0.264624	10.125	1.15176	154.277	174.711	4.39377	1.10223
230	330	17.8155	1.74345	0.28287	9.00826	1.72027	164.389	173.249	4.42254	1.13781
230	350	18.3681	1.76262	0.287501	8.5831	2.00909	158.822	177.42	4.45583	1.13006
230	370	18.4097	1.7693	0.286717	8.09339	2.41758	159.273	177.838	4.47489	1.13292
230	390	17.9403	1.76349	0.286471	7.74095	2.88975	165.743	174.503	4.52579	1.1464
230	410	17.2509	1.69066	0.296442	7.93105	2.7216	177.873	170.23	4.77059	1.18235
230	430	17.2757	1.69814	0.376225	8.08647	4.39774	178.773	170.552	5.33814	1.1865
230	450	18.0148	1.78595	0.479102	8.01521	7.78337	168.445	175.469	5.9514	1.15882
230	470	18.0283	1.79398	0.504705	8.11628	10.045	169.658	175.726	5.90414	1.1638
230	490	16.7921	1.63423	0.460297	8.91825	11.7106	167.719	168.402	5.46687	1.19653
250	10	16.7988	1.69542	0.31512	10.453	3.55402	157.65	163.978	4.84771	1.15298
250	30	16.4496	1.67028	0.308928	10.2108	4.55115	174.648	162.464	5.26606	1.15348
250	50	18.4136	1.76119	0.307465	9.9406	3.53755	192.542	173.549	4.92247	1.10994
250	70	18.5311	1.76415	0.301967	10.0157	2.30613	190.715	174.406	4.49117	1.10619
250	90	16.8018	1.67917	0.289901	10.4898	2.17766	169.161	165.036	4.4637	1.14223
250	110	17.9	1.7283	0.283977	11.0409	2.20559	160.763	177.056	4.47027	1.11725
250	130	18.0042	1.73197	0.296364	10.903	2.40155	159.44	177.833	4.49802	1.11478
250	150	17.1141	1.69019	0.320962	10.1249	2.91443	165.186	167.366	4.7203	1.13483
250	170	17.3184	1.697	0.331443	9.53221	4.40596	169.836	172.198	5.01435	1.16245
250	190	17.4083	1.70139	0.32808	9.24356	4.87711	168.975	172.891	5.02339	1.16128
250	210	17.3837	1.70336	0.310613	9.19932	3.8659	162.603	169.444	4.72822	1.13131
250	230	18.3918	1.73983	0.272682	9.24921	2.87767	183.429	178.545	4.4963	1.09056
250	250	18.4666	1.74496	0.235798	9.25439	1.66011	183.007	179.15	4.36097	1.09069
250	270	17.6082	1.71874	0.221297	9.32326	1.00615	161.336	171.258	4.22679	1.13169
250	290	18.2208	1.72683	0.22415	9.90088	0.907207	151.246	173.746	4.21901	1.0991
250	310	18.2799	1.73271	0.225766	9.58	1.05575	151.25	174.26	4.35341	1.10053
250	330	17.7853	1.73639	0.229734	8.47762	1.49251	161.349	172.8	4.42663	1.13596
250	350	18.339	1.75554	0.23979	8.17024	1.71374	155.766	176.973	4.45254	1.12806
250	370	18.3817	1.76219	0.248831	7.75905	2.26008	156.197	177.394	4.43885	1.13078
250	390	17.9135	1.75636	0.253441	7.47113	2.84117	162.644	174.062	4.42116	1.14411
250	410	17.2252	1.68351	0.26495	7.79637	2.57377	174.747	169.791	4.60172	1.17992
250	430	17.2512	1.69096	0.324014	7.89051	3.52257	175.617	170.116	5.12291	1.18391
250	450	17.9915	1.77874	0.396979	7.58543	5.81446	165.256	175.036	5.76585	1.15609
250	470	18.0062	1.78675	0.433508	7.63999	8.19999	166.432	175.297	5.9356	1.16093
250	490	16.7711	1.62697	0.434651	8.67571	11.4053	164.45	167.975	5.73779	1.19352
270	10	16.2875	1.66325	0.301024	10.4465	3.47069	173.027	161.294	4.90665	1.15776
270	30	16.414	1.66575	0.295492	9.84805	4.35525	170.882	162.205	5.10942	1.15301
270	50	16.5365	1.66848	0.292681	9.46202	3.57342	168.918	163.09	4.89242	1.14869
270	70	16.6547	1.67144	0.294804	9.59079	2.64384	167.128	163.949	4.68194	1.14479
270	90	16.7687	1.67463	0.276874	10.3721	2.38354	165.507	164.782	4.62219	1.14132
270	110	16.8783	1.67806	0.241404	11.3149	2.09898	164.05	165.588	4.52292	1.13827
270	130	16.9833	1.68173	0.239412	11.3467	2.13018	162.751	166.368	4.48526	1.13565
270	150	17.0837	1.68563	0.269428	10.443	2.53259	161.606	167.119	4.61559	1.13347
270	170	17.1794	1.68977	0.28214	9.52626	2.94191	160.611	167.843	4.94973	1.13171
270	190	17.2703	1.69415	0.303435	9.0375	4.04541	159.764	168.538	5.25391	1.13039
270	210	17.3563	1.69878	0.330131	8.89761	5.79901	159.061	169.204	5.13039	1.1295
270	230	17.4373	1.70365	0.301103	8.99814	4.48601	158.501	169.842	4.75491	1.12904
270	250	17.5131	1.70877	0.250414	9.04933	1.97746	158.081	170.449	4.45801	1.12901
270	270	17.5839	1.71413	0.225403	8.92076	1.48521	157.8	171.027	4.25351	1.12942
270	290	17.6493	1.71975	0.206386	8.70547	1.30892	157.657	171.575	4.23822	1.13027
270	310	17.7095	1.72562	0.192616	8.33914	1.35506	157.652	172.092	4.3787	1.13154
270	330	17.7643	1.73174	0.196398	8.02204	1.70822	157.785	172.578	4.47073	1.13325
270	350	17.8137	1.73812	0.20956	7.84499	1.97948	158.056	173.033	4.48627	1.13539
270	370	17.8575	1.74477	0.222045	7.68399	2.44023	158.466	173.457	4.47939	1.13796
270	390	17.8959	1.75167	0.229626	7.69692	2.78327	159.017	173.849	4.47019	1.14096
270	410	17.9287	1.75885	0.237015	8.05515	2.48406	159.71	174.209	4.57023	1.14438
270	430	17.9559	1.76629	0.265991	8.11376	2.6252	160.547	174.537	4.90218	1.14824
270	450	17.9774	1.77401	0.307668	7.76709	3.59742	161.53	174.833	5.35283	1.15251
270	470	17.9933	1.782	0.352182	7.72857	5.67211	162.665	175.096	5.58762	1.15721
270	490	18.0035	1.79027	0.415042	8.34917	9.98566	163.953	175.327	5.58021	1.16233
290	10	15.9364	1.63871	0.289098	9.83143	2.8578	164.312	157.891	4.85418	1.187
290	30	16.3869	1.66353	0.302524	9.95672	3.66313	166.581	162.156	4.97424	1.1517
290	50	17.7052	1.77197	0.318482	9.24549	3.36377	182.288	169.476	5.22558	1.1512
290	70	17.8243	1.77493	0.317617	9.62606	2.61527	180.543	170.339	5.07623	1.14714
290	90	16.7442	1.67241	0.281048	11.0445	2.09913	161.34	164.743	4.59074	1.13955
290	110	17.1848	1.68157	0.237723	13.3779	1.78659	142.651	163.106	4.38694	1.12794
290	130	17.2909	1.68523	0.220972	13.5955	1.8571	141.381	163.888	4.4771	1.12517
290	150	17.0622	1.68341	0.235521	11.6333	2.13239	157.528	167.09	4.61498	1.13124
290	170	17.0243	1.70776	0.260578	11.59	2.43421	144.564	168.196	4.71521	1.12007
290	190	17.1162	1.71214	0.305392	10.9929	3.60891	143.733	168.894	5.09102	1.1186
290	210	17.3378	1.69655	0.352955	9.53331	5.98618	155.033	169.186	5.32879	1.12682
290	230	16.314	1.67057	0.333572	8.58752	5.3883	135.952	169.599	4.91223	1.14262
290	250	16.391	1.67568	0.281691	8.2759	3.06252	135.536	170.211	4.44221	1.14245
290	270	17.5686	1.71189	0.249084	8.32538	2.43079	153.783	171.019	4.27695	1.1263
290	290	17.5545	1.66504	0.221139	8.47401	1.86828	137.518	169.987	4.23176	1.1181
290	310	17.6158	1.67091	0.201081	8.20555	1.65052	137.505	170.508	4.29756	1.11923
290	330	17.7524	1.72949	0.198484	7.69193	1.8564	153.742	172.58	4.38165	1.12968
290	350	18.1344	1.71872	0.207359	7.72335	2.18772	152.744	167.086	4.42651	1.10901
290	370	18.1795	1.72536	0.215736	7.88895	2.32391	153.132	167.514	4.44004	1.11143
290	390	17.8875	1.74941	0.223979	8.15927	2.15504	154.908	173.862	4.41821	1.13695
290	410	17.3825	1.73665	0.223837	8.28076	1.90947	142.635	172.812	4.45818	1.14782
290	430	17.4108	1.74409	0.235902	8.35624	1.98516	143.436	173.144	4.65727	1.15153
290	450	17.9726	1.77172	0.274156	8.41384	2.70809	157.316	174.858	4.97668	1.14808
290	470	18.2103	1.8514	0.334316	8.03059	6.83415	190.473	184.052	5.23253	1.16702
290	490	17.3675	1.78175	0.397491	8.41127	9.85225	201.458	175.036	5.37373	1.21509
310	10	15.9167	1.63878	0.28912	10.0308	2.62975	159.469	158.05	4.6964	1.18498
310	30	16.3681	1.66361	0.312827	10.3921	3.46077	161.801	162.319	4.78242	1.14953
310	50	17.6874	1.77205	0.329906	10.0128	3.32253	177.564	169.643	5.21743	1.14887
310	70	17.8075	1.77502	0.323794	10.4861	2.55471	175.869	170.51	5.08689	1.14467
310	90	16.7283	1.6725	0.291859	11.6201	1.98215	156.711	164.919	4.46254	1.13692
310	110	17.17	1.68166	0.258016	13.5947	1.77073	138.062	163.286	4.24796	1.12516
310	130	17.277	1.68533	0.230725	14.1699	1.75066	136.827	164.073	4.42342	1.12224
310	150	17.0493	1.68351	0.229165	13.1102	1.73764	153.004	167.279	4.55566	1.12816
310	170	17.0126	1.70786	0.259111	13.5157	1.98297	140.064	168.389	4.48209	1.11684
310	190	17.1056	1.71225	0.30782	12.5342	3.08064	139.253	169.092	4.72585	1.11521
310	210	17.3282	1.69666	0.359513	10.1735	5.18048	150.568	169.388	5.21549	1.12328
310	230	16.3055	1.67069	0.358388	8.39922	6.0587	131.497	169.806	5.12914	1.13893
310	250	16.3836	1.67581	0.312015	7.68202	4.71109	131.086	170.421	4.68342	1.13861
310	270	17.5624	1.71202	0.272524	7.73718	3.13769	149.335	171.234	4.42932	1.12231
310	290	17.5495	1.66517	0.247274	8.04041	2.23442	133.067	170.206	4.28674	1.11396
310	310	17.6119	1.67104	0.228419	7.91258	1.94416	133.045	170.731	4.28437	1.11494
310	330	17.7497	1.72963	0.217035	7.47905	1.91526	149.269	172.808	4.32266	1.12525
310	350	18.1329	1.71886	0.217134	7.65396	2.08665	148.253	167.319	4.34002	1.10443
310	370	18.1792	1.72551	0.22094	8.12783	2.04056	148.619	167.75	4.35107	1.1067
310	390	17.8884	1.74956	0.223119	8.7021	1.73658	150.368	174.103	4.33237	1.13208
310	410	17.3845	1.73681	0.217566	8.85139	1.57951	138.062	173.057	4.34194	1.14281
310	430	17.4141	1.74425	0.22397	8.91719	1.60974	138.827	173.393	4.4741	1.14637
310	450	17.9771	1.77189	0.259146	9.21467	2.10399	152.664	175.111	4.69667	1.14278
310	470	18.216	1.85157	0.320936	9.06053	5.85627	185.774	184.309	4.86534	1.16158
310	490	17.3744	1.78192	0.384592	9.2015	8.5086	196.705	175.297	5.03929	1.20952
330	10	16.2285	1.66348	0.306012	11.0107	2.87065	158.557	161.77	4.51131	1.1517
330	30	16.3577	1.66599	0.323531	10.8012	3.73345	156.597	162.694	4.62169	1.1465
330	50	16.483	1.66873	0.333142	11.1516	3.58075	154.801	163.592	5.06077	1.14172
330	70	16.6041	1.6717	0.326352	11.5418	2.77311	153.163	164.464	5.08829	1.13736
330	90	16.721	1.6749	0.300592	11.7603	2.13309	151.677	165.31	4.59815	1.13343
330	110	16.8336	1.67834	0.271481	12.1076	1.85034	150.338	166.13	4.31793	1.12993
330	130	16.9417	1.68202	0.246581	12.9702	1.71778	149.143	166.922	4.36595	1.12685
330	150	17.0453	1.68593	0.243545	13.9658	1.54506	148.086	167.687	4.42763	1.12421
330	170	17.1441	1.69009	0.261416	13.9141	1.58769	147.165	168.424	4.41101	1.122
330	190	17.2383	1.69448	0.301309	12.3555	2.55252	146.377	169.132	4.62344	1.12022
330	210	17.3275	1.69912	0.355021	10.058	4.73928	145.719	169.811	5.12501	1.11887
330	230	17.4118	1.704	0.373653	8.28354	6.84382	145.189	170.462	5.35156	1.11796
330	250	17.4911	1.70913	0.339801	7.50197	5.78803	144.786	171.082	5.03692	1.11749
330	270	17.5652	1.71451	0.296369	7.43997	3.16148	144.508	171.673	4.58652	1.11745
330	290	17.6342	1.72013	0.267106	7.49139	2.21894	144.354	172.234	4.31828	1.11785
330	310	17.6978	1.72602	0.243019	7.4073	2.07278	144.325	172.764	4.28733	1.11868
330	330	17.7562	1.73215	0.225944	7.35057	1.95173	144.419	173.263	4.321	1.11994
330	350	17.8091	1.73855	0.22288	7.53615	1.84169	144.638	173.73	4.29963	1.12164
330	370	17.8565	1.74521	0.222034	8.11344	1.7418	144.981	174.167	4.31847	1.12378
330	390	17.8985	1.75213	0.217672	8.82687	1.64421	145.451	174.571	4.33607	1.12634
330	410	17.9349	1.75931	0.211693	9.13047	1.53184	146.047	174.944	4.32171	1.12934
330	430	17.9657	1.76677	0.215441	9.19117	1.47314	146.773	175.285	4.38344	1.13277
330	450	17.9909	1.7745	0.246036	9.63379	1.72616	147.631	175.593	4.47597	1.13662
330	470	18.0104	1.7825	0.298866	10.3912	2.72992	148.622	175.869	4.54168	1.1409
330	490	18.0242	1.79078	0.357916	10.7158	5.46513	149.751	176.112	4.65486	1.1456
350	10	16.568	1.68569	0.279712	11.8901	2.51415	141.924	163.613	4.52981	1.1483
350	30	16.3557	1.67067	0.301703	10.7362	3.50553	151.033	163.282	4.67358	1.14262
350	50	16.123	1.67398	0.322166	11.1307	3.46531	160.888	168.573	4.92775	1.13942
350	70	16.2452	1.67696	0.319223	11.5853	2.85288	159.311	169.452	5.23594	1.13491
350	90	16.7222	1.67962	0.297416	11.8457	2.27258	146.296	165.918	5.10751	1.12908
350	110	16.2646	1.66112	0.280483	11.9013	1.69926	139.34	165.048	4.59732	1.14512
350	130	16.3739	1.66481	0.272509	12.752	1.60318	138.187	165.847	4.35575	1.14189
350	150	17.0499	1.69069	0.270642	14.0649	1.66161	142.832	168.315	4.34915	1.11939
350	170	17.4789	1.69987	0.267914	14.0384	1.62785	127.73	169.344	4.34537	1.11123
350	190	17.5742	1.70428	0.302583	12.3598	2.25171	126.967	170.058	4.59591	1.10929
350	210	17.3357	1.70393	0.354176	9.90336	3.76009	140.541	170.458	5.10471	1.1136
350	230	16.5787	1.65024	0.362589	7.55976	6.07909	127.989	167.645	5.34679	1.15775
350	250	16.6592	1.65539	0.339767	6.82597	5.4776	127.595	168.271	5.2073	1.15712
350	270	17.5771	1.71937	0.308642	7.54009	2.82079	139.358	172.338	4.74885	1.11172
350	290	16.1072	1.58978	0.257899	7.47725	1.87837	123.577	159.738	4.30438	1.16222
350	310	16.1721	1.59568	0.230085	7.35398	1.89341	123.54	160.274	4.19019	1.1629
350	330	17.7717	1.73708	0.229564	7.41135	2.18433	139.249	173.945	4.21219	1.11377
350	350	18.0552	1.69603	0.224165	7.01024	2.40061	146.223	173.073	4.25625	1.10212
350	370	18.1039	1.70271	0.219978	7.44625	2.26884	146.544	173.515	4.30864	1.10411
350	390	17.9178	1.75711	0.217524	8.47204	1.85492	140.212	175.27	4.30673	1.11973
350	410	17.734	1.69404	0.208714	8.02571	1.67951	129.183	166.57	4.26156	1.11746
350	430	17.7661	1.70153	0.202735	8.13029	1.57524	129.869	166.916	4.29239	1.12075
350	450	18.0139	1.77956	0.223641	9.59435	1.73665	142.273	176.307	4.34149	1.12958
350	470	19.8201	1.93888	0.282667	12.1121	2.83628	175.482	193.025	4.45298	1.12821
350	490	21.0073	2.08886	0.350323	13.5243	4.86653	257.296	203.45	4.69057	1.14608
370	10	16.5731	1.69268	0.247877	12.1979	1.89796	135.981	164.409	4.52807	1.14371
370	30	16.3619	1.67768	0.267187	10.7422	2.82276	145.169	164.085	4.62205	1.13788
370	50	16.1304	1.681	0.297098	10.7276	3.24481	155.096	169.384	4.67571	1.13452
370	70	16.2538	1.684	0.316421	11.2685	3.191	153.584	170.271	5.17809	1.12985
370	90	16.732	1.68668	0.323359	12.1355	2.73934	140.627	166.746	5.48877	1.12387
370	110	16.2756	1.6682	0.314526	12.591	1.89478	133.723	165.884	4.96435	1.13975
370	130	16.386	1.67191	0.296014	13.1365	1.64162	132.616	166.69	4.48552	1.13636
370	150	17.0633	1.69781	0.276585	13.7473	1.78211	137.301	169.165	4.36579	1.11371
370	170	17.4935	1.707	0.266379	13.5132	1.81036	122.232	170.201	4.32625	1.10538
370	190	17.5901	1.71143	0.300898	12.3281	2.18958	121.496	170.923	4.47424	1.10329
370	210	17.3529	1.71111	0.347729	10.4473	3.20556	135.093	171.33	4.84498	1.10745
370	230	16.5971	1.65744	0.343327	8.28687	5.06145	122.557	168.524	5.16751	1.15144
370	250	16.6789	1.66262	0.32449	7.59085	4.61325	122.174	169.158	5.29334	1.15067
370	270	17.598	1.72662	0.308882	8.3218	2.59563	133.941	173.231	4.88367	1.10511
370	290	16.1294	1.59706	0.257667	8.16476	1.98151	118.16	160.638	4.31573	1.15546
370	310	16.1956	1.60299	0.228991	7.81613	2.08759	118.117	161.181	4.11729	1.15599
370	330	17.7965	1.74442	0.229347	7.65291	2.4723	133.814	174.858	4.0965	1.10671
370	350	18.0813	1.7034	0.221892	7.19441	2.71091	140.771	173.992	4.18744	1.09492
370	370	18.1313	1.71011	0.220971	7.56949	2.57821	141.069	174.44	4.2697	1.09676
370	390	17.9464	1.76455	0.219171	8.40026	2.20663	134.709	176.201	4.24692	1.11224
370	410	17.7639	1.70151	0.20492	7.81541	2.05885	123.646	167.507	4.19336	1.10983
370	430	17.7972	1.70903	0.194698	8.02943	1.86951	124.292	167.859	4.22279	1.11297
370	450	18.0463	1.7871	0.207904	9.78503	1.81571	136.65	177.255	4.28755	1.12167
370	470	19.8537	1.94645	0.256332	12.572	2.63825	169.807	193.979	4.41517	1.12016
370	490	21.0422	2.09647	0.321998	14.2036	4.20067	251.562	204.409	4.75235	1.1379
390	10	16.2439	1.6845	0.255132	11.9493	1.77733	140.791	164.16	4.48798	1.13794
390	30	16.3765	1.68705	0.263947	11.1447	2.42684	139.068	165.108	4.46081	1.13227
390	50	16.5052	1.68983	0.290532	10.6627	3.1398	137.488	166.03	4.57336	1.12701
390	70	16.6298	1.69285	0.336567	11.155	3.50752	136.044	166.926	5.00419	1.12218
390	90	16.7503	1.69611	0.372247	12.5056	3.16841	134.732	167.796	5.32302	1.11778
390	110	16.8665	1.6996	0.352124	13.6256	2.27868	133.548	168.639	5.04172	1.1138
390	130	16.9782	1.70334	0.299022	13.8574	1.78226	132.488	169.454	4.59392	1.11026
390	150	17.0854	1.70731	0.25955	13.4727	1.75378	131.549	170.242	4.4038	1.10714
390	170	17.188	1.71153	0.255814	13.0213	1.83261	130.728	171.001	4.34819	1.10446
390	190	17.2859	1.71599	0.287317	12.4625	2.10943	130.022	171.731	4.36685	1.10222
390	210	17.3789	1.72069	0.329425	11.4904	2.87626	129.43	172.432	4.54672	1.10041
390	230	17.467	1.72565	0.34816	10.2762	4.30851	128.948	173.104	4.8809	1.09904
390	250	17.5501	1.73085	0.336339	9.5961	4.09932	128.577	173.745	5.03316	1.09811
390	270	17.628	1.7363	0.3132	9.49441	2.74996	128.314	174.357	4.71752	1.09762
390	290	17.7008	1.74201	0.282896	9.27322	2.47653	128.159	174.937	4.32048	1.09756
390	310	17.7683	1.74798	0.249415	8.65075	2.49139	128.112	175.487	4.14383	1.09794
390	330	17.8305	1.7542	0.224151	8.06336	2.485	128.172	176.005	4.08462	1.09877
390	350	17.8872	1.76069	0.217728	8.06231	2.33707	128.34	176.492	4.14691	1.10003
390	370	17.9385	1.76744	0.223501	8.45086	2.23324	128.615	176.946	4.2478	1.10172
390	390	17.9843	1.77446	0.219896	8.71296	2.28051	129	177.369	4.24389	1.10386
390	410	18.0245	1.78175	0.202266	8.68013	2.30289	129.494	177.759	4.18898	1.10643
390	430	18.0592	1.78931	0.19507	9.03572	2.12868	130.1	178.116	4.21846	1.10943
390	450	18.0881	1.79714	0.205756	10.2538	1.86924	130.819	178.441	4.30397	1.11287
390	470	18.1114	1.80526	0.226849	11.692	2.03164	131.654	178.733	4.35267	1.11674
390	490	18.129	1.81366	0.264262	12.537	2.93137	132.607	178.991	4.54034	1.12103
